# Supplementary material for: Mitochondrial Introgression With Potential Functional Effects in North American Yak
Source: Ecol Evol. 2025 Oct 18;15(10):e72362. doi: 10.1002/ece3.72362 (PMC12535201; doi:10.1002/ece3.72362)
Supplement: Supplementary file 1 — Table S1: ece372362‐sup‐0001‐TableS1.xlsx. [file ECE3-15-e72362-s004.xlsx]

## Sheet: Supplemental Table 1
Supplemental Table 1. List of accessions from NCBI included in analysis. The ‘D-loop Haplotype Network’ column shows the name given to the accessions, if included in that analysis (Figure 2). The ‘Phylogenetic Tree’ column shows the names used for the accession, if included in that analysis (Figure 1). Accessions used in previous yak phylogenetic studies have citations included along with informa…
Accession	Species	Breed/other_names	Origin	Citation	D-loop Haplotype Network	Phylogenetic Tree Label
NC_012346.1	Bison bison		North America			Bison01
GU946976.1	Bison bison		North America			Bison02
EU177871.1	Bison bison		North America			Bison03
HQ223450.1	Bison bonasus	European bison (wisent)				bison.bonasus.wisent
MF614103.1	Bos frontalis	Gayal				B.frontalis
NC_024818.1	Bos gaurus	Mondulkiri (Gaur)				B.gaurus.Mondulkiri
JQ692071.1	Bos grunniens		China			B.grunniens01
GQ464251.1	Bos grunniens			Wang (2021)		B.grunniens02
GQ464257.1	Bos grunniens			Wang (2021)		B.grunniens03
GQ464260.1	Bos grunniens			Wang (2021)		B.grunniens04
GQ464266.1	Bos grunniens			Wang (2021)		B.grunniens05
GQ464279.1	Bos grunniens			Wang (2021)		B.grunniens06
GQ464286.1	Bos grunniens	yak_JZ2		Wang (2010)	AY30	B.grunniens07
GQ464289.1	Bos grunniens	yak_MY20		Wang (2010)		B.grunniens08
GQ464306.1	Bos grunniens	yak_MYL		Wang (2010)		B.grunniens09
GQ464250.1	Bos grunniens	yak_W15		Wang (2010)	AY31	B.grunniens10
GQ464261.1	Bos grunniens	yak_W72		Wang (2010)	AY32	B.grunniens11
GQ464311.1	Bos grunniens	yak_XZ48		Wang (2010)	AY33	B.grunniens12
NC_006380.3	Bos grunniens		China			B.grunniens13
AY684273.2	Bos grunniens			Gu et al. (2007)	AY29	B.grunniens14
MN175233.1	Bos grunniens	Bazhou	China			B.grunniens.Bazhou
KX232527.1	Bos grunniens	Maiwa	China			B.grunniens.Maiwa
KR052524.1	Bos grunniens	Pali	China			B.grunniens.Pali
KR011113.1	Bos grunniens	Qinghai Plateau	China			B.grunniens.Qinghai
MT649466.1	Bos grunniens	Yanglong	China			B.grunniens.Yanglong
MG213580	Bos grunniens	J1	Tibetan Naqu Yak; Jiali town, Naqu, Tibet, China	Basang et al. (2018)	AY22
MG213602	Bos grunniens	J68	Tibetan Naqu Yak; Jiali town, Naqu, Tibet, China	Basang et al. (2018)	AY23
MG213624	Bos grunniens	N36	Tibetan Naqu Yak; Neirong town, Naqu, Tibet, China	Basang et al. (2018)	AY24
MG213646	Bos grunniens	S26	Tibetan Naqu Yak; Nima town, Naqu, Tibet, China	Basang et al. (2018)	AY25
MG213668	Bos grunniens	X11	Tibetan Naqu Yak; Dangxiong town, Naqu, Tibet, China	Basang et al. (2018)	AY26
MG213690	Bos grunniens	X78	Tibetan Naqu Yak; Dangxiong town, Naqu, Tibet, China	Basang et al. (2018)	AY27
MG213712	Bos grunniens	X98	Tibetan Naqu Yak; Dangxiong town, Naqu, Tibet, China	Basang et al. (2018)	AY28
DQ007210	Bos grunniens	Jiulong582	Jiulong China	Lai et al. (2007)	AY01
AY521139	Bos grunniens	Jiulong587	Jiulong China	Lai et al. (2007)	AY02
AY521141	Bos grunniens	Jiulong593	Jiulong China	Lai et al. (2007)	AY03
AY521142	Bos grunniens	Jiulong594	Jiulong China	Lai et al. (2007)	AY04
DQ856594	Bos grunniens	Maiwa01	Maiwa China	Lai et al. (2007)	AY05
DQ856598	Bos grunniens	Maiwa14	Maiwa China	Lai et al. (2007)	AY06
DQ856600	Bos grunniens	Maiwa17	Maiwa China	Lai et al. (2007)	AY07
DQ856601	Bos grunniens	Maiwa19	Maiwa China	Lai et al. (2007)	AY08
AY521145	Bos grunniens	Maiwa20	Maiwa China	Lai et al. (2007)	AY09
DQ007215	Bos grunniens	Pianniu577	Pianniu China	Lai et al. (2007)	AY10
DQ007217	Bos grunniens	Pianniu578	Pianniu China	Lai et al. (2007)	AY11
DQ007220	Bos grunniens	Tianzhu511	Tianzhu China	Lai et al. (2007)	AY12
AY521152	Bos grunniens	Tianzhu514	Tianzhu China	Lai et al. (2007)	AY13
AY521155	Bos grunniens	Tianzhu523	Tianzhu China	Lai et al. (2007)	AY14
DQ007222	Bos grunniens	Tianzhu527	Tianzhu China	Lai et al. (2007)	AY15
AY722118	Bos grunniens	Xinjiang01	Xizang China	Lai et al. (2007)	AY16
AY521158	Bos grunniens	Xizang568	Xizang China	Lai et al. (2007)	AY17
AY521160	Bos grunniens	Xizang571	Xizang China	Lai et al. (2007)	AY18
AY374125	Bos grunniens			Zhao et al. (2003)	AY21
GU256940.1	Bos indicus					B.indicus01
JN817298.1	Bos indicus	Abigar	Ethiopia			B.indicus.Abigar
JN817303.1	Bos indicus	Arsi	Ethiopia			B.indicus.Arsi
JN817305.1	Bos indicus	Boran	Ethiopia			B.indicus.Boran
JN817330.1	Bos indicus	Horro	Ethiopia			B.indicus.Horro
MF667930.1	Bos indicus	Kasargode	India			B.indicus.Kasargode
AY126697.1	Bos indicus	Nellore				B.indicus.Nellore01
NC_005971.1	Bos indicus	Nellore				B.indicus.Nellore02
KX575711.1	Bos indicus	Sahiwal				B.indicus.Sahiwal01
MK335920.1	Bos indicus	Trinket	India			B.indicus.Trinket
MF667929.1	Bos indicus	Vechur	India			B.indicus.Vechur
MF667931.1	Bos indicus	Wayanad	India			B.indicus.Wayanad
AF492350.1	Bos indicus	Zwergzebu				B.indicus.Zwergzebu
KR106993.1	Bos mutus	wild yak				B.mutus01
MK033130.1	Bos mutus	wild yak -golden	China			B.mutus02
KY829451.1	Bos mutus	wild yak				B.mutus03
JQ437479.1	Bos primigenius	Auroch				B.primigenius
AY676859.1	Bos taurus	angus	North America			B.taurus.Angus
AY676868.1	Bos taurus	angusX	North America			B.taurus.AngusX
MN200889.1	Bos taurus	Brahman				B.taurus.Brahman
AY676858.1	Bos taurus	Charolais	North America			B.taurus.Charolais
MG820631.1	Bos taurus	Dingjie	China			B.taurus.Dingjie
KT184472.1	Bos taurus	Domiaty	Egypt			B.taurus.Domiaty
NC_006853.1	Bos taurus	Hereford (Dominette)	North America			B.taurus. Hereford
AF492351.1	Bos taurus	Fleckvieh				B.taurus.Fleckvieh
AY676860.1	Bos taurus	Galbvieh				B.taurus.Galbvieh
KF926377.1	Bos taurus	Hanwoo	Korean native			B.taurus.Hanwoo
KY766258.1	Bos taurus	Holstein				B.taurus.Holstein
DQ124418.1	Bos taurus	Holstein-Friesen				B.taurus.Holstein.Friesen
EU177870.1	Bos taurus	Iranian				B.taurus.Iranian
EU177868.1	Bos taurus	Iraqui				B.taurus.Iraqui01
EU177869.1	Bos taurus	Iraqui				B.taurus.Iraqui02
NC_006853.1	Bos taurus	Korean				B.taurus.Korean
AY676856.1	Bos taurus	Limousin				B.taurus.Limousin
KT184467.1	Bos taurus	Menofi	Egypt			B.taurus.Menofi
MT576824.1	Bos taurus	Mongolian				B.taurus.Mongolian01
FJ971088.1	Bos taurus	Mongolian				B.taurus.Mongolian02
MF925711.1	Bos taurus	Sahne				B.taurus.Sahne
MG837552.1	Bos taurus	Sichuan				B.taurus.Sichuan
MT576844.1	Bos taurus	Yanbian				B.taurus.Yanbian
MN200898.1	Bos taurus	Yunling				B.taurus.Yunling01
MN200835.1	Bos taurus	Yunling				B.taurus.Yunling02
MN200871.1	Bos taurus	Yunling				B.taurus.Yunling03
MN200913.1	Bos taurus	Yunling				B.taurus.Yunling04
MF663793.1	Bos taurus	Zhangmu	China			B.taurus.Zhangmu
AF547270.1	Bubalus bubalis bubalis	river water buffalo				bubalus.bubalis.bubalis
AY702618.1	Bubalus bubalis kerebau	swamp water buffalo				bubalus.bubalis.kerebau
EF536353.1	Syncerus caffer	african buffalo				Syncerus.caffer
NC_001941.1	Ovis aries	sheep				Ovis.aries
