# Supplementary material for: Mitochondrial Introgression With Potential Functional Effects in North American Yak
Source: Ecol Evol. 2025 Oct 18;15(10):e72362. doi: 10.1002/ece3.72362 (PMC12535201; doi:10.1002/ece3.72362)
Supplement: Supplementary file 2 — Table S2: ece372362‐sup‐0002‐TableS2.xlsx. [file ECE3-15-e72362-s002.xlsx]

## Sheet: Supplemental Table 2
Supplemental Table 2. List of variants found between North American yak mitotypes and the cattle reference genome (ARS-UCD1.3). Mitogroup 1 includes NA yak: B.grunniens 1, B.grunniens 2, B.grunniens 3, and B.grunniens 4. Variant positions that are not fixed among the North American Yak are bolded. Ensembl information of known cattle variants at each position and predicted consequences according t…
		North American Yak
Gene	Reference Allele ARS-UCD1.3 (GCF_002263795.2)	Mitotype Group 1	B.grunniens 7	B.grunniens 9	B.grunniens 11	B.grunniens 12	B.grunniens 13	B.grunniens 5	B.grunniens 8	B.grunniens 10	Position	ref codon	alt codon	consequence (syn or non)	amino acid change	rsID of previously known cattle variant	SIFT
ND1	A	A	A	A	A	A	A	T	T	T	3127	ctA	ctT	synonymous_variant
ND1	T	T	T	T	T	T	T	C	C	C	3130	atT	atC	synonymous_variant		rs3423622583
ND1	C	T	T	T	T	T	T	T	T	T	3136	ccC	ccT	synonymous_variant
ND1	C	C	C	C	C	C	C	T	T	T	3140	Cta	Tta	synonymous_variant
ND1	G	A	A	A	A	A	A	G	G	G	3145	ttG	ttA	synonymous_variant		rs81184748
ND1	T	T	T	T	T	T	T	C	C	C	3160	ctT	ctC	synonymous_variant		rs3423648485
ND1	G	G	G	G	G	G	G	A	A	A	3163	acG	acA	synonymous_variant		rs3423574978
ND1	G	G	G	G	G	G	G	A	A	A	3169	gtG	gtA	synonymous_variant
ND1	T	T	T	T	T	T	T	C	C	C	3190	taT	taC	synonymous_variant		rs133382523
ND1	T	T	T	T	T	T	T	C	C	C	3223	ggT	ggC	synonymous_variant		rs3423580786
ND1	T	T	T	T	T	T	T	C	C	C	3238	ctT	ctC	synonymous_variant		rs3423551974
ND1	A	G	G	G	G	G	G	A	A	A	3241	caA	caG	synonymous_variant		rs109530550
ND1	T	T	T	T	T	T	T	C	C	C	3271	atT	atC	synonymous_variant		rs3423619985
ND1	C	C	C	C	C	C	C	T	T	T	3281	Cta	Tta	synonymous_variant
ND1	C	C	C	C	C	C	C	T	T	T	3289	ccC	ccT	synonymous_variant
ND1	T	T	T	T	T	T	T	C	C	C	3292	gcT	gcC	synonymous_variant		rs3423580780
ND1	A	A	A	A	A	A	A	G	G	G	3295	acA	acG	synonymous_variant
ND1	G	G	G	G	G	G	G	A	A	A	3302	Gcc	Acc	missense_variant	A/T	rs81184749	tolerated_low_confidence(0.83)
ND1	T	T	T	T	T	T	T	C	C	C	3313	ttT	ttC	synonymous_variant
ND1	A	A	A	A	A	A	A	G	G	G	3322	gcA	gcG	synonymous_variant
ND1	T	C	C	C	C	C	C	C	C	C	3325	ccT	ccC	synonymous_variant		rs81184751
ND1	C	C	C	C	C	C	C	T	T	T	3328	atC	atT	synonymous_variant		rs3423632622
ND1	A	A	A	A	A	A	A	T	T	T	3329	Ata	Tta	missense_variant	M/L		tolerated_low_confidence(1)
ND1	T	C	C	C	C	C	C	C	C	C	3335	Tta	Cta	synonymous_variant		rs81184753
ND1	T	T	T	T	T	T	T	C	C	C	3377	Tat	Cat	missense_variant	Y/H		tolerated_low_confidence(0.9)
ND1	T	C	C	C	C	C	C	T	T	T	3379	taT	taC	synonymous_variant		rs81184755
ND1	T	T	T	T	T	T	T	C	C	C	3382	ccT	ccC	synonymous_variant		rs876071145
ND1	C	C	C	C	C	C	C	T	T	T	3388	atC	atT	synonymous_variant		rs3423626186
ND1	C	C	C	C	C	C	C	A	A	A	3421	gcC	gcA	synonymous_variant
ND1	A	G	G	G	G	G	G	G	G	G	3439	gtA	gtG	synonymous_variant
ND1	T	T	T	T	T	T	T	C	C	C	3448	atT	atC	synonymous_variant		rs3423619988
ND1	C	C	C	C	C	C	C	T	T	T	3526	taC	taT	synonymous_variant		rs3423634623
ND1	G	A	A	A	A	A	A	A	A	A	3535	acG	acA	synonymous_variant		rs110125438
ND1	G	A	A	A	A	A	A	A	A	A	3550	ctG	ctA	synonymous_variant		rs3423089619
ND1	T	T	T	T	T	T	T	C	C	C	3551	Tta	Cta	synonymous_variant		rs3423623948
ND1	G	A	A	A	A	A	A	A	A	A	3559	gtG	gtA	synonymous_variant		rs109431322
ND1	G	C	C	C	C	C	C	C	C	C	3560	Gtc	Ctc	missense_variant	V/L	rs109755257	tolerated_low_confidence(1)
ND1	G	G	G	G	G	G	G	A	A	A	3574	ggG	ggA	synonymous_variant		rs3423622542
ND1	C	T	T	T	T	T	T	T	T	T	3600	aCt	aTt	missense_variant	T/I	rs109350185	tolerated_low_confidence(0.44)
ND1	T	T	T	T	T	T	T	C	C	C	3615	aTa	aCa	missense_variant	M/T		tolerated_low_confidence(0.42)
ND1	T	T	T	T	T	T	T	C	C	C	3620	Tta	Cta	synonymous_variant		rs1114454487
ND1	G	G	G	G	G	G	G	A	A	A	3637	tgG	tgA	synonymous_variant		rs3423624853
ND1	C	C	C	C	C	C	C	T	T	T	3668	Cta	Tta	synonymous_variant		rs3423648520
ND1	A	A	A	A	A	A	A	C	C	C	3691	ccA	ccC	synonymous_variant
ND1	T	T	T	T	T	T	T	C	C	C	3697	gaT	gaC	synonymous_variant
ND1	T	T	T	T	T	T	T	C	C	C	3698	Tta	Cta	synonymous_variant		rs3423622584
ND1	T	C	C	C	C	C	C	C	C	C	3793	atT	atC	synonymous_variant		rs109462304
ND1	T	T	T	T	T	T	T	C	C	C	3805	aaT	aaC	synonymous_variant		rs3423580777
ND1	C	C	C	C	C	C	C	A	A	A	3808	atC	atA	missense_variant	I/M	rs109576699	deleterious_low_confidence(0.02)
ND1	T	T	T	T	T	T	T	C	C	C	3821	Tta	Cta	synonymous_variant
ND1	C	C	C	C	C	C	C	T	T	T	3826	ttC	ttT	synonymous_variant
ND1	A	G	G	G	G	G	G	A	A	A	3829	ctA	ctG	synonymous_variant
ND1	A	A	A	A	A	A	A	G	G	G	3832	ggA	ggG	synonymous_variant
ND1	T	T	T	T	T	T	T	C	C	C	3844	aaT	aaC	synonymous_variant
ND1	T	C	C	C	C	C	C	C	C	C	3874	aaT	aaC	synonymous_variant
ND1	C	C	C	C	C	C	C	T	T	T	3879	aCc	aTc	missense_variant	T/I		tolerated_low_confidence(0.17)
ND1	T	T	T	T	T	T	T	C	C	C	3883	atT	atC	synonymous_variant
ND1	A	A	A	A	A	A	A	G	G	G	3892	ctA	ctG	synonymous_variant
ND1	G	G	G	G	G	G	G	A	A	A	3895	ctG	ctA	synonymous_variant		rs876645175
ND1	C	C	C	C	C	C	C	T	T	T	3906	tCc	tTc	missense_variant	S/F		tolerated_low_confidence(0.14)
ND1	C	C	C	C	C	C	C	A	A	A	3907	tcC	tcA	synonymous_variant
ND1	C	T	T	T	T	T	T	T	T	T	3931	taC	taT	synonymous_variant		rs3423089627
ND1	T	T	T	T	T	T	T	C	C	C	3940	ttT	ttC	synonymous_variant		rs1116349289
ND1	A	A	A	A	A	A	A	G	G	G	3955	ctA	ctG	synonymous_variant
ND1	T	C	C	C	C	C	C	T	T	T	3976	aaT	aaC	synonymous_variant		rs109874905
ND1	T	T	T	T	T	T	T	C	C	C	3979	ttT	ttC	synonymous_variant		rs3423626439
ND1	A	A	A	A	A	A	A	G	G	G	3982	ctA	ctG	synonymous_variant
ND1	T	C	C	C	C	C	C	C	C	C	3985	ccT	ccC	synonymous_variant
ND1	G	G	G	G	G	G	G	A	A	A	3988	ctG	ctA	synonymous_variant
ND1	G	A	A	A	A	A	A	A	A	A	4000	ctG	ctA	synonymous_variant		rs109126107
ND1	G	G	G	G	G	G	G	A	A	A	4006	atG	atA	synonymous_variant
ND1	C	C	C	C	C	C	C	A	A	A	4018	tcC	tcA	synonymous_variant		rs1116148571
ND1	A	A	A	A	A	A	A	G	G	G	4021	ctA	ctG	synonymous_variant
ND2	T	T	T	T	T	T	T	C	C	C	4285	aTt	aCt	missense_variant	I/T		tolerated_low_confidence(0.55)
ND2	T	T	T	T	T	T	T	C	C	C	4286	atT	atC	synonymous_variant
ND2	T	T	T	T	T	T	T	C	C	C	4288	aTt	aCt	missense_variant	I/T		tolerated_low_confidence(0.49)
ND2	C	C	C	C	C	C	C	T	T	T	4293	Cta	Tta	synonymous_variant
ND2	C	C	C	C	C	C	C	T	T	T	4296	Cta	Tta	synonymous_variant
ND2	T	T	T	T	T	T	T	C	C	C	4316	acT	acC	synonymous_variant		rs1114777882
ND2	A	G	G	G	G	G	G	A	A	A	4328	atA	atG	synonymous_variant
ND2	G	G	G	G	G	G	G	A	A	A	4350	Gtc	Atc	missense_variant	V/I		tolerated_low_confidence(1)
ND2	G	G	G	G	G	G	G	A	A	A	4361	ggG	ggA	synonymous_variant		rs137848553
ND2	C	C	C	C	C	C	C	T	T	T	4385	atC	atT	synonymous_variant
ND2	C	C	C	C	C	C	C	T	T	T	4391	ccC	ccT	synonymous_variant		rs1114472590
ND2	T	T	T	T	T	T	T	C	C	C	4406	aaT	aaC	synonymous_variant
ND2	T	C	C	C	C	C	C	T	T	T	4442	taT	taC	synonymous_variant		rs110407837
ND2	G	G	G	G	G	G	G	A	A	A	4448	ttG	ttA	synonymous_variant
ND2	G	C	C	C	C	C	C	C	C	C	4497	Gta	Cta	missense_variant	V/L	rs109241337	tolerated_low_confidence(1)
ND2	C	C	C	C	C	C	C	T	T	T	4530	Cta	Tta	synonymous_variant
ND2	G	A	A	A	A	A	A	A	A	A	4537	aGc	aAc	missense_variant	S/N	rs110211386	tolerated_low_confidence(1)
ND2	A	A	A	A	A	A	A	T	T	T	4550	tcA	tcT	synonymous_variant
ND2	G	A	A	A	A	A	A	A	A	A	4562	acG	acA	synonymous_variant		rs109009932
ND2	C	C	C	C	C	C	C	T	T	T	4592	gcC	gcT	synonymous_variant
ND2	A	A	A	A	A	A	A	G	G	G	4622	acA	acG	synonymous_variant
ND2	G	G	G	G	G	G	G	A	A	A	4625	caG	caA	synonymous_variant		rs137489871
ND2	C	C	C	C	C	C	C	T	T	T	4634	ccC	ccT	synonymous_variant
ND2	C	C	C	C	C	C	C	T	T	T	4647	Ctt	Ttt	missense_variant	L/F		deleterious_low_confidence(0)
ND2	T	T	T	T	T	T	T	A	A	A	4649	ctT	ctA	synonymous_variant		rs3423622541
ND2	A	G	G	G	G	G	G	G	G	G	4730	ctA	ctG	synonymous_variant		rs81184757
ND2	C	T	T	T	T	T	T	C	C	C	4733	acC	acT	synonymous_variant		rs81184758
ND2	G	G	G	G	G	G	G	A	A	A	4740	Gtt	Att	missense_variant	V/I	rs876277880	tolerated_low_confidence(1)
ND2	T	T	T	T	T	T	T	C	C	C	4743	Tta	Cta	synonymous_variant
ND2	G	A	A	A	A	A	A	A	A	A	4769	ggG	ggA	synonymous_variant		rs3423084899
ND2	T	T	T	T	T	T	T	C	C	C	4823	caT	caC	synonymous_variant
ND2	A	A	A	A	A	A	A	G	G	G	4826	atA	atG	synonymous_variant
ND2	T	T	T	T	T	T	T	C	C	C	4853	taT	taC	synonymous_variant		rs876048410
ND2	C	C	C	C	C	C	C	T	T	T	4862	acC	acT	synonymous_variant
ND2	G	A	A	A	A	A	A	A	A	A	4871	ttG	ttA	synonymous_variant
ND2	T	T	T	T	T	T	T	C	C	C	4878	Tta	Cta	synonymous_variant
ND2	T	T	T	T	T	T	T	C	C	C	4883	atT	atC	synonymous_variant
ND2	T	T	T	T	T	T	T	C	C	C	4889	taT	taC	synonymous_variant
ND2	C	C	C	C	C	C	C	T	T	T	4892	atC	atT	synonymous_variant
ND2	T	T	T	T	T	T	T	C	C	C	4894	aTt	aCt	missense_variant	I/T		tolerated_low_confidence(0.53)
ND2	C	C	C	C	C	C	C	T	T	T	4907	acC	acT	synonymous_variant		rs3423619949
ND2	T	T	T	T	T	T	T	C	C	C	4913	ttT	ttC	synonymous_variant
ND2	C	T	T	T	T	T	T	C	C	C	4937	acC	acT	synonymous_variant		rs110610678
ND2	T	T	T	T	T	T	T	C	C	C	4943	acT	acC	synonymous_variant
ND2	G	G	G	G	G	G	G	A	A	A	4949	ctG	ctA	synonymous_variant		rs1114937358
ND2	C	A	A	A	A	A	A	C	C	C	4988	acC	acA	synonymous_variant		rs81184759
ND2	G	G	G	G	G	G	G	A	A	A	4989	Gtc	Atc	missense_variant	V/I	rs876237661	tolerated_low_confidence(0.68)
ND2	T	T	T	T	T	T	T	C	C	C	4997	atT	atC	synonymous_variant
ND2	T	T	T	T	T	T	T	C	C	C	5000	ctT	ctC	synonymous_variant
ND2	T	T	T	T	T	T	T	A	A	A	5039	tcT	tcA	synonymous_variant		rs3423624833
ND2	T	T	T	T	T	T	T	C	C	C	5045	ttT	ttC	synonymous_variant		rs133331647
ND2	G	G	G	G	G	G	G	A	A	A	5072	gaG	gaA	synonymous_variant		rs109523897
ND2	T	T	T	T	T	T	T	C	C	C	5084	aaT	aaC	synonymous_variant		rs1115092683
ND2	C	C	C	C	C	C	C	T	T	T	5087	aaC	aaT	synonymous_variant
ND2	T	T	T	T	T	T	T	C	C	C	5096	atT	atC	synonymous_variant
ND2	C	C	C	C	C	C	C	T	T	T	5102	ccC	ccT	synonymous_variant
ND2	T	T	T	T	T	T	T	C	C	C	5105	acT	acC	synonymous_variant
ND2	G	G	G	G	G	G	G	A	A	A	5156	acG	acA	synonymous_variant		rs109324835
ND2	T	T	T	T	T	T	T	C	C	C	5162	tcT	tcC	synonymous_variant
ND2	A	A	A	A	A	A	A	G	G	G	5166	Aca	Gca	missense_variant	T/A		tolerated_low_confidence(0.48)
ND2	T	T	T	T	T	T	T	C	C	C	5180	ttT	ttC	synonymous_variant		rs3423624822
ND2	C	C	C	C	C	C	C	T	T	T	5186	tcC	tcT	synonymous_variant		rs3423623984
ND2	C	C	C	C	C	C	C	T	T	T	5217	Ccc	Tcc	missense_variant	P/S	rs3423626241	tolerated_low_confidence(0.23)
ND2	G	G	G	G	G	G	G	A	A	A	5225	atG	atA	synonymous_variant		rs876452120
ND2	T	T	T	T	T	T	T	C	C	C	5237	acT	acC	synonymous_variant
ND2	T	T	T	T	T	T	T	C	C	C	5259	Tta	Cta	synonymous_variant		rs3423552044
ND2	C	C	C	C	C	C	C	T	T	T	5267	acC	acT	synonymous_variant
ND2	T	T	T	T	T	T	T	C	C	C	5272	aTa	aCa	missense_variant	M/T		tolerated_low_confidence(0.42)
ND2	A	A	A	A	A	A	A	G	G	G	5279	ccA	ccG	synonymous_variant
ND2	G	A	A	A	A	A	A	A	A	A	5285	acG	acA	synonymous_variant		rs110135791
ND2	A	A	A	A	A	A	A	G	G	G	5288	ccA	ccG	synonymous_variant
ND2	C	C	C	C	C	C	C	T	T	T	5292	Cta	Tta	synonymous_variant
ND2	G	G	G	G	G	G	G	A	A	A	5300	gtG	gtA	synonymous_variant		rs453425162
COX1	G	A	A	A	A	A	A	A	A	A	5718	aGc	aAc	missense_variant	S/N	rs109334123	tolerated_low_confidence(1)
COX1	T	T	T	T	T	T	T	C	C	C	5731	atT	atC	synonymous_variant		rs876094188
COX1	T	C	C	C	C	C	C	T	T	T	5743	taT	taC	synonymous_variant		rs109243400
COX1	A	G	G	G	G	G	G	G	G	G	5754	gAt	gGt	missense_variant	D/G	rs110197092	tolerated_low_confidence(1)
COX1	T	T	T	T	T	T	T	A	A	A	5755	gaT	gaA	missense_variant	D/E		deleterious_low_confidence(0)
COX1	T	T	T	T	T	T	T	C	C	C	5758	gcT	gcC	synonymous_variant		rs3423624815
COX1	C	T	T	T	T	T	T	C	C	C	5783	Cta	Tta	synonymous_variant
COX1	T	T	T	T	T	T	T	C	C	C	5824	acT	acC	synonymous_variant
COX1	C	T	T	T	T	T	T	T	T	T	5853	gCa	gTa	missense_variant	A/V	rs81184152	tolerated_low_confidence(1)
COX1	C	T	T	T	T	T	T	T	T	T	5890	ttC	ttT	synonymous_variant		rs110439344
COX1	A	A	A	A	A	A	A	G	G	G	5899	atA	atG	synonymous_variant		rs108969562
COX1	C	C	C	C	C	C	C	T	T	T	5905	atC	atT	synonymous_variant		rs3423626452
COX1	A	G	G	G	G	G	G	A	A	A	5917	ggA	ggG	synonymous_variant		rs108982502
COX1	C	C	C	C	C	C	C	T	T	T	5938	ccC	ccT	synonymous_variant		rs3423602151
COX1	T	T	T	T	T	T	T	C	C	C	5950	ggT	ggC	synonymous_variant
COX1	T	T	T	T	T	T	T	C	C	C	5959	gaT	gaC	synonymous_variant
COX1	A	A	A	A	A	A	A	G	G	G	5962	atA	atG	synonymous_variant
COX1	T	T	T	T	T	T	T	C	C	C	5980	aaT	aaC	synonymous_variant
COX1	T	T	T	T	T	T	T	C	C	C	5983	aaT	aaC	synonymous_variant		rs3423626227
COX1	C	T	T	T	T	T	T	C	C	C	5998	ctC	ctT	synonymous_variant		rs81184760
COX1	C	C	C	C	C	C	C	T	T	T	6013	ttC	ttT	synonymous_variant		rs3423634648
COX1	A	A	A	A	A	A	A	G	G	G	6019	ctA	ctG	synonymous_variant		rs3423623991
COX1	G	G	G	G	G	G	G	A	A	A	6049	ggG	ggA	synonymous_variant		rs876644632
COX1	T	T	T	T	T	T	T	C	C	C	6109	gcT	gcC	synonymous_variant
COX1	A	T	T	T	T	T	T	A	A	A	6115	gtA	gtT	synonymous_variant
COX1	T	T	T	T	T	T	T	C	C	C	6127	atT	atC	synonymous_variant
COX1	A	A	A	A	A	A	A	T	T	T	6157	tcA	tcT	synonymous_variant
COX1	A	A	A	A	A	A	A	G	G	G	6220	caA	caG	synonymous_variant
COX1	G	A	A	A	A	A	A	A	A	A	6235	ctG	ctA	synonymous_variant
COX1	T	T	T	T	T	T	T	C	C	C	6256	atT	atC	synonymous_variant		rs3423624860
COX1	C	C	C	C	C	C	C	T	T	T	6269	Cta	Tta	synonymous_variant
COX1	A	A	A	A	A	A	A	C	C	C	6274	ctA	ctC	synonymous_variant		rs3423552046
COX1	G	G	G	G	G	G	G	A	A	A	6280	tcG	tcA	synonymous_variant		rs3423632586
COX1	T	T	T	T	T	T	T	C	C	C	6290	Tta	Cta	synonymous_variant
COX1	C	C	C	C	C	C	C	T	T	T	6304	atC	atT	synonymous_variant		rs3423648496
COX1	A	A	A	A	A	A	A	G	G	G	6313	ctA	ctG	synonymous_variant		rs3423623974
COX1	T	T	T	T	T	T	T	C	C	C	6314	Tta	Cta	synonymous_variant		rs3423594284
COX1	T	T	T	T	T	T	T	C	C	C	6334	aaT	aaC	synonymous_variant
COX1	C	T	T	T	T	T	T	C	C	C	6340	acC	acT	synonymous_variant		rs109227354
COX1	G	G	G	G	G	G	G	A	A	A	6352	ccG	ccA	synonymous_variant		rs3423626486
COX1	A	G	G	G	G	G	G	A	A	A	6361	ggA	ggG	synonymous_variant		rs3423624824
COX1	C	T	T	T	T	T	T	C	C	C	6367	gaC	gaT	synonymous_variant		rs109536267
COX1	T	T	T	T	T	T	T	C	C	C	6370	ccT	ccC	synonymous_variant		rs3423552045
COX1	C	C	C	C	C	C	C	T	T	T	6374	Cta	Tta	synonymous_variant
COX1	T	C	C	C	C	C	C	C	C	C	6379	taT	taC	synonymous_variant		rs109096427
COX1	A	A	A	A	A	A	A	G	G	G	6403	ggA	ggG	synonymous_variant
COX1	C	C	C	C	C	C	C	T	T	T	6427	atC	atT	synonymous_variant		rs3423626224
COX1	T	T	T	T	T	T	T	C	C	C	6428	Tta	Cta	synonymous_variant		rs3423632731
COX1	G	A	A	A	A	A	A	A	A	A	6436	ggG	ggA	synonymous_variant		rs3423089616
COX1	T	T	T	T	T	T	T	C	C	C	6451	tcT	tcC	synonymous_variant
COX1	C	C	C	C	C	C	C	T	T	T	6457	atC	atT	synonymous_variant
COX1	G	A	A	A	A	A	A	A	A	A	6460	gtG	gtA	synonymous_variant		rs109281946
COX1	G	G	G	G	G	G	G	A	A	A	6499	atG	atA	synonymous_variant		rs3423624811
COX1	T	T	T	T	T	T	T	C	C	C	6508	gtT	gtC	synonymous_variant		rs1115562375
COX1	G	G	G	G	G	G	G	A	A	A	6511	tgG	tgA	synonymous_variant		rs3423624834
COX1	C	C	C	C	C	C	C	T	T	T	6533	Cta	Tta	synonymous_variant		rs3423619991
COX1	C	C	C	C	C	C	C	T	T	T	6553	gcC	gcT	synonymous_variant
COX1	C	C	C	C	C	C	C	T	T	T	6565	ttC	ttT	synonymous_variant
COX1	T	T	T	T	T	T	T	A	A	A	6568	acT	acA	synonymous_variant
COX1	A	A	A	A	A	A	A	G	G	G	6607	tcA	tcG	synonymous_variant
COX1	C	C	C	C	C	C	C	T	T	T	6610	gcC	gcT	synonymous_variant
COX1	G	G	G	G	G	G	G	A	A	A	6637	ggG	ggA	synonymous_variant
COX1	C	C	C	C	C	C	C	T	T	T	6646	gtC	gtT	synonymous_variant
COX1	T	T	T	T	T	T	T	C	C	C	6656	Ttg	Ctg	synonymous_variant		rs3423622558
COX1	G	G	G	G	G	G	G	A	A	A	6658	ttG	ttA	synonymous_variant		rs135633873
COX1	A	G	G	G	G	G	G	A	A	A	6727	ttA	ttG	synonymous_variant		rs110529379
COX1	T	T	T	T	T	T	T	C	C	C	6748	acT	acC	synonymous_variant		rs3423634665
COX1	T	T	T	T	T	T	T	C	C	C	6758	Tta	Cta	synonymous_variant
COX1	C	C	C	C	C	C	C	T	T	T	6763	gcC	gcT	synonymous_variant
COX1	C	T	T	T	T	T	T	T	T	T	6772	tcC	tcT	synonymous_variant		rs110817998
COX1	C	C	C	C	C	C	C	T	T	T	6793	gaC	gaT	synonymous_variant
COX1	C	C	C	C	C	C	C	T	T	T	6799	taC	taT	synonymous_variant		rs3423626236
COX1	T	T	T	T	T	T	T	C	C	C	6814	caT	caC	synonymous_variant		rs1115928145
COX1	C	C	C	C	C	C	C	T	T	T	6877	ttC	ttT	synonymous_variant		rs1116872535
COX1	C	T	T	T	T	T	T	C	C	C	6881	Cta	Tta	synonymous_variant
COX1	T	T	T	T	T	T	T	C	C	C	6892	ggT	ggC	synonymous_variant		rs3423602312
COX1	T	T	T	T	T	T	T	C	C	C	6895	taT	taC	synonymous_variant
COX1	C	C	C	C	C	C	C	T	T	T	6904	aaC	aaT	synonymous_variant
COX1	C	T	T	T	T	T	T	C	C	C	6922	atC	atT	synonymous_variant		rs109834347
COX1	A	A	A	A	A	A	A	G	G	G	6937	atA	atG	synonymous_variant
COX1	A	A	A	A	A	A	A	G	G	G	6955	atA	atG	synonymous_variant
COX1	C	C	C	C	C	C	C	T	T	T	7015	taC	taT	synonymous_variant
COX1	C	C	C	C	C	C	C	T	T	T	7027	taC	taT	synonymous_variant		rs876395322
COX1	A	A	A	A	A	A	A	G	G	G	7043	Atc	Gtc	missense_variant	I/V	rs3423619970	tolerated_low_confidence(0.98)
COX1	A	A	A	A	A	A	A	G	G	G	7054	atA	atG	synonymous_variant		rs3423635752
COX1	C	C	C	C	C	C	C	T	T	T	7069	tcC	tcT	synonymous_variant		rs3423624810
COX1	T	T	T	T	T	T	T	C	C	C	7081	gtT	gtC	synonymous_variant		rs3423623986
COX1	T	T	T	T	T	T	T	C	C	C	7114	ttT	ttC	synonymous_variant
COX1	C	C	C	C	C	C	C	T	T	T	7132	gtC	gtT	synonymous_variant
COX1	G	G	G	G	G	G	G	A	A	A	7135	ttG	ttA	synonymous_variant		rs3423635778
COX1	T	T	T	T	T	T	T	C	C	C	7145	Tta	Cta	synonymous_variant		rs3423648516
COX1	T	T	T	T	T	T	T	C	C	C	7219	gtT	gtC	synonymous_variant
COX2	A	A	A	A	A	A	A	C	C	C	7397	ggA	ggC	synonymous_variant		rs3423602315
COX2	A	A	A	A	A	A	A	C	C	C	7409	gcA	gcC	synonymous_variant
COX2	C	C	C	C	C	C	C	T	T	T	7448	gaC	gaT	synonymous_variant		rs3423580808
COX2	T	T	T	T	T	T	T	C	C	C	7499	atT	atC	synonymous_variant
COX2	C	C	C	C	C	C	C	T	T	T	7509	Cta	Tta	synonymous_variant		rs1116021275
COX2	G	A	A	A	A	A	A	A	A	A	7514	acG	acA	synonymous_variant
COX2	G	G	G	G	G	G	G	A	A	A	7520	aaG	aaA	synonymous_variant
COX2	G	G	G	G	G	G	G	A	A	A	7523	ctG	ctA	synonymous_variant
COX2	C	C	C	C	C	C	C	T	T	T	7526	acC	acT	synonymous_variant
COX2	G	G	G	G	G	G	G	A	A	A	7538	acG	acA	synonymous_variant
COX2	C	C	C	C	C	C	C	T	T	T	7565	atC	atT	synonymous_variant
COX2	C	C	C	C	C	C	C	T	T	T	7575	Ctg	Ttg	synonymous_variant
COX2	C	C	C	C	C	C	C	T	T	T	7583	gcC	gcT	synonymous_variant
COX2	C	C	C	C	C	C	C	T	T	T	7586	atC	atT	synonymous_variant
COX2	C	C	C	C	C	C	C	T	T	T	7589	atC	atT	synonymous_variant
COX2	C	C	C	C	C	C	C	T	T	T	7643	atC	atT	synonymous_variant
COX2	T	T	T	T	T	T	T	C	C	C	7655	tcT	tcC	synonymous_variant
COX2	A	A	A	A	A	A	A	G	G	G	7661	acA	acG	synonymous_variant
COX2	A	A	A	A	A	A	A	G	G	G	7668	Acc	Gcc	missense_variant	T/A		tolerated_low_confidence(1)
COX2	C	C	C	C	C	C	C	A	A	A	7670	acC	acA	synonymous_variant
COX2	T	T	T	T	T	T	T	C	C	C	7697	taT	taC	synonymous_variant		rs1116698432
COX2	G	G	G	G	G	G	G	A	A	A	7700	gaG	gaA	synonymous_variant		rs876013917
COX2	G	G	G	G	G	G	G	A	A	A	7769	gaG	gaA	synonymous_variant
COX2	C	C	C	C	C	C	C	T	T	T	7770	Cta	Tta	synonymous_variant
COX2	A	A	A	A	A	A	A	G	G	G	7805	ctA	ctG	synonymous_variant
COX2	A	A	A	A	A	A	A	G	G	G	7829	atG	atG	synonymous_variant
COX2	T	C	C	C	C	C	C	C	C	C	7830	Tta	Cta	synonymous_variant		rs81184762
COX2	C	C	C	C	C	C	C	T	T	T	7847	gaC	gaT	synonymous_variant
COX2	A	A	A	A	A	A	A	G	G	G	7850	gtA	gtG	synonymous_variant
COX2	T	C	C	C	C	C	C	C	C	C	7851	Tta	Cta	synonymous_variant		rs110284808
COX2	T	T	T	T	T	T	T	C	C	C	7865	gcT	gcC	synonymous_variant		rs3423575005
COX2	C	C	C	C	C	C	C	T	T	T	7871	ccC	ccT	synonymous_variant		rs3423648493
COX2	C	C	C	C	C	C	C	T	T	T	7892	gaC	gaT	synonymous_variant		rs110904825
COX2	A	A	A	A	A	A	A	G	G	G	7910	ctA	ctG	synonymous_variant
COX2	T	T	T	T	T	T	T	A	A	A	7932	Tcc	Acc	missense_variant	S/T	rs3423624838	tolerated_low_confidence(0.68)
COX2	T	T	T	T	T	T	T	C	C	C	7944	Tta	Cta	synonymous_variant		rs3423626493
COX2	A	A	A	A	A	A	A	G	G	G	7946	ttA	ttG	synonymous_variant		rs110589529
COX2	T	T	T	T	T	T	T	C	C	C	7949	taT	taC	synonymous_variant		rs3423622582
COX2	C	C	C	C	C	C	C	T	T	T	7952	taC	taT	synonymous_variant		rs110672455
COX2	T	T	T	T	T	T	T	C	C	C	7970	atT	atC	synonymous_variant
COX2	G	G	G	G	G	G	G	A	A	A	7976	ggG	ggA	synonymous_variant		rs3423635806
COX2	C	C	C	C	C	C	C	T	T	T	7985	caC	caT	synonymous_variant
COX2	G	A	A	A	A	A	A	G	G	G	7994	atG	atA	synonymous_variant		rs109369303
COX2	T	T	T	T	T	T	T	C	C	C	8000	atT	atC	synonymous_variant
COX2	G	G	G	G	G	G	G	A	A	A	8009	gaG	gaA	synonymous_variant		rs1115554381
COX2	C	C	C	C	C	C	C	T	T	T	8015	gtC	gtT	synonymous_variant
COX2	A	A	A	A	A	A	A	G	G	G	8021	ctA	ctG	synonymous_variant
COX2	C	C	C	C	C	C	C	T	T	T	8027	taC	taT	synonymous_variant
COX2	G	A	A	A	A	A	A	A	A	A	8045	gcG	gcA	synonymous_variant
ATP8	G	G	G	G	G	G	G	A	A	A	8134	ccG	ccA	synonymous_variant		rs1118194477
ATP8	G	G	G	G	G	G	G	A	A	A	8164	atG	atA	synonymous_variant
ATP8	T	C	C	C	C	C	C	T	T	T	8168	Tta	Cta	synonymous_variant
ATP8	T	C	C	C	C	C	C	C	C	C	8188	ctT	ctC	synonymous_variant		rs876615114
ATP8	C	T	T	T	T	T	T	T	T	T	8194	atC	atT	synonymous_variant
ATP8	C	C	C	C	C	C	C	T	T	T	8204	Cta	Tta	synonymous_variant
ATP8	G	A	A	A	A	A	A	A	A	A	8210	Gtt	Att	missense_variant	V/I	rs3422949475	tolerated(1)
ATP8	T	T	T	T	T	T	T	C	C	C	8230	taT	taC	synonymous_variant
ATP8	C	C	C	C	C	C	C	T	T	T	8231	Cac	Tac	missense_variant	H/Y		tolerated(1)
ATP8	G	G	G	G	G	G	G	A	A	A	8245	ctG	ctA	synonymous_variant		rs3423552061
ATP8	C	C	C	C	C	C	C	T	T	T	8249	Cca	Tca	missense_variant	P/S		tolerated(0.91)
ATP8	A	G	G	G	G	G	G	A	A	A	8285	Aca	Gca	missense_variant	T/A		tolerated(0.17)
ATP8,ATP6	A	G	G	G	G	G	G	G	G	G	8308	ttA	ttG	synonymous_variant
ATP8,ATP6	T	T	T	T	T	T	T	C	C	C	8316	tTa	tCa	missense_variant	L/S		tolerated_low_confidence(1)
ATP8,ATP6	G	G	G	G	G	G	G	A	A	A	8326	ctG	ctA	synonymous_variant
ATP6	T	T	T	T	T	T	T	C	C	C	8332	Tta	Cta	synonymous_variant
ATP6	C	C	C	C	C	C	C	T	T	T	8352	acC	acT	synonymous_variant
ATP6	A	C	C	C	C	C	C	C	C	C	8370	ccA	ccC	synonymous_variant		rs110566445
ATP6	C	C	C	C	C	C	C	T	T	T	8394	aaC	aaT	synonymous_variant
ATP6	C	C	C	C	C	C	C	T	T	T	8398	Cta	Tta	synonymous_variant
ATP6	A	A	A	A	A	A	A	G	G	G	8403	gtA	gtG	synonymous_variant
ATP6	G	G	G	G	G	G	G	A	A	A	8405	aGc	aAc	missense_variant	S/N	rs876066067	tolerated_low_confidence(1)
ATP6	C	C	C	C	C	C	C	T	T	T	8421	acC	acT	synonymous_variant
ATP6	A	A	A	A	A	A	A	G	G	G	8436	atA	atG	synonymous_variant
ATP6	T	T	T	T	T	T	T	C	C	C	8439	ctT	ctC	synonymous_variant
ATP6	T	C	C	C	C	C	C	T	T	T	8466	agT	agC	synonymous_variant
ATP6	T	T	T	T	T	T	T	C	C	C	8475	aaT	aaC	synonymous_variant
ATP6	T	T	T	T	T	T	T	C	C	C	8476	Tct	Cct	missense_variant	S/P		tolerated_low_confidence(0.83)
ATP6	T	T	T	T	T	T	T	C	C	C	8478	tcT	tcC	synonymous_variant
ATP6	A	G	G	G	G	G	G	A	A	A	8494	ggA	ggG	synonymous_variant
ATP6	T	C	C	C	C	C	C	T	T	T	8503	Tta	Cta	synonymous_variant		rs110032928
ATP6	G	A	A	A	A	A	A	A	A	A	8514	ctG	ctA	synonymous_variant
ATP6	C	C	C	C	C	C	C	T	T	T	8517	atC	atT	synonymous_variant
ATP6	A	A	A	A	A	A	A	G	G	G	8529	ggA	ggG	synonymous_variant
ATP6	C	C	C	C	C	C	C	T	T	T	8542	Cta	Tta	synonymous_variant
ATP6	A	A	A	A	A	A	A	G	G	G	8550	ctA	ctG	synonymous_variant
ATP6	A	G	G	G	G	G	G	A	A	A	8571	ccA	ccG	synonymous_variant
ATP6	C	C	C	C	C	C	C	T	T	T	8607	atC	atT	synonymous_variant
ATP6	T	C	C	C	C	C	C	T	T	T	8646	aaT	aaC	synonymous_variant
ATP6	G	G	G	G	G	G	G	A	A	A	8656	Gca	Aca	missense_variant	A/T		tolerated_low_confidence(0.27)
ATP6	C	C	C	C	C	C	C	A	A	A	8691	ccC	ccA	synonymous_variant
ATP6	T	T	T	T	T	T	T	C	C	C	8721	atT	atC	synonymous_variant
ATP6	A	G	G	G	G	G	G	A	A	A	8749	Ata	Gta	missense_variant	M/V		tolerated_low_confidence(0.45)
ATP6	T	T	T	T	T	T	T	C	C	C	8775	gcT	gcC	synonymous_variant
ATP6	C	C	C	C	C	C	C	T	T	T	8793	caC	caT	synonymous_variant
ATP6	C	C	C	C	C	C	C	T	T	T	8806	Cta	Tta	synonymous_variant
ATP6	A	A	A	A	A	A	A	G	G	G	8817	ggA	ggG	synonymous_variant
ATP6	C	C	C	C	C	C	C	T	T	T	8838	agC	agT	synonymous_variant
ATP6	A	A	A	A	A	A	A	G	G	G	8845	Act	Gct	missense_variant	T/A		tolerated_low_confidence(0.46)
ATP6	C	C	C	C	C	C	C	T	T	T	8868	ttC	ttT	synonymous_variant		rs876447814
ATP6	C	C	C	C	C	C	C	T	T	T	8870	aCc	aTc	missense_variant	T/I		tolerated_low_confidence(1)
ATP6	C	C	C	C	C	C	C	T	T	T	8871	acC	acT	synonymous_variant
ATP6	T	T	T	T	T	T	T	C	C	C	8892	atT	atC	synonymous_variant
ATP6	G	G	G	G	G	G	G	A	A	A	8898	gaG	gaA	synonymous_variant		rs876074627
ATP6	T	T	T	T	T	T	T	C	C	C	8934	acT	acC	synonymous_variant		rs876348286
ATP6	C	C	C	C	C	C	C	T	T	T	8937	ctC	ctT	synonymous_variant
COX3	T	C	C	C	C	C	C	T	T	T	8984	acT	acC	synonymous_variant		rs110322094
COX3	T	T	T	T	T	T	T	C	C	C	8996	caT	caC	synonymous_variant
COX3	C	T	T	T	T	T	T	T	T	T	9005	aaC	aaT	synonymous_variant		rs876142965
COX3	T	T	T	T	T	T	T	C	C	C	9020	ccT	ccC	synonymous_variant
COX3	T	T	T	T	T	T	T	C	C	C	9033	Ttg	Ctg	synonymous_variant
COX3	G	G	G	G	G	G	G	A	A	A	9035	ttG	ttA	synonymous_variant
COX3	T	C	C	C	C	C	C	C	C	C	9038	tcT	tcC	synonymous_variant		rs876325164
COX3	C	C	C	C	C	C	C	T	T	T	9060	Cta	Tta	synonymous_variant
COX3	A	A	A	A	A	A	A	G	G	G	9063	Acc	Gcc	missense_variant	T/A		tolerated_low_confidence(1)
COX3	G	A	A	A	A	A	A	G	G	G	9068	atG	atA	synonymous_variant		rs110074069
COX3	A	A	A	A	A	A	A	G	G	G	9071	tgA	tgG	synonymous_variant
COX3	C	C	C	C	C	C	C	T	T	T	9077	caC	caT	synonymous_variant
COX3	T	T	T	T	T	T	T	C	C	C	9088	aTg	aCg	missense_variant	M/T		tolerated_low_confidence(1)
COX3	G	G	G	G	G	G	G	A	A	A	9089	atG	atA	synonymous_variant		rs876326410
COX3	A	A	A	A	A	A	A	G	G	G	9090	Acc	Gcc	missense_variant	T/A		tolerated_low_confidence(0.33)
COX3	C	C	C	C	C	C	C	T	T	T	9092	acC	acT	synonymous_variant
COX3	C	C	C	C	C	C	C	T	T	T	9096	Cta	Tta	synonymous_variant
COX3	T	T	T	T	T	T	T	C	C	C	9119	aaT	aaC	synonymous_variant
COX3	A	A	A	A	A	A	A	G	G	G	9146	cgA	cgG	synonymous_variant
COX3	G	G	G	G	G	G	G	A	A	A	9150	Gtt	Att	missense_variant	V/I		tolerated_low_confidence(1)
COX3	C	C	C	C	C	C	C	T	T	T	9155	atC	atT	synonymous_variant		rs3423574979
COX3	C	C	C	C	C	C	C	T	T	T	9167	acC	acT	synonymous_variant
COX3	T	T	T	T	T	T	T	C	C	C	9221	atT	atC	synonymous_variant		rs3423626255
COX3	A	A	A	A	A	A	A	C	C	C	9242	gtA	gtC	synonymous_variant
COX3	A	G	G	G	G	G	G	A	A	A	9245	ctA	ctG	synonymous_variant		rs110515266
COX3	T	T	T	T	T	T	T	A	A	A	9269	gcT	gcA	synonymous_variant
COX3	C	C	C	C	C	C	C	T	T	T	9278	caC	caT	synonymous_variant
COX3	C	C	C	C	C	C	C	T	T	T	9296	acC	acT	synonymous_variant
COX3	T	T	T	T	T	T	T	C	C	C	9299	ccT	ccC	synonymous_variant
COX3	A	G	G	G	G	G	G	A	A	A	9302	gaA	gaG	synonymous_variant		rs81184764
COX3	C	C	C	C	C	C	C	T	T	T	9335	caC	caT	synonymous_variant
COX3	C	C	C	C	C	C	C	T	T	T	9344	aaC	aaT	synonymous_variant
COX3	T	T	T	T	T	T	T	C	C	C	9386	gcT	gcC	synonymous_variant
COX3	T	T	T	T	T	T	T	C	C	C	9420	Tta	Cta	synonymous_variant
COX3	A	A	A	A	A	A	A	G	G	G	9422	ttA	ttG	synonymous_variant
COX3	G	G	G	G	G	G	G	A	A	A	9431	ggG	ggA	synonymous_variant
COX3	G	G	G	G	G	G	G	C	C	C	9440	aaG	aaC	missense_variant	K/N	rs876428658	tolerated_low_confidence(0.15)
COX3	A	A	A	A	A	A	A	G	G	G	9479	ggA	ggG	synonymous_variant
COX3	G	A	A	A	A	A	A	G	G	G	9480	Gtc	Atc	missense_variant	V/I	rs109510515	tolerated_low_confidence(0.39)
COX3	C	C	C	C	C	C	C	T	T	T	9488	ttC	ttT	synonymous_variant		rs1115934335
COX3	A	A	A	A	A	A	A	G	G	G	9509	gaA	gaG	synonymous_variant
COX3	A	A	A	A	A	A	A	G	G	G	9518	gaA	gaG	synonymous_variant
COX3	T	T	T	T	T	T	T	C	C	C	9524	ccT	ccC	synonymous_variant
COX3	T	T	T	T	T	T	T	C	C	C	9545	gtT	gtC	synonymous_variant
COX3	C	C	C	C	C	C	C	T	T	T	9551	ggC	ggT	synonymous_variant
COX3	T	T	T	T	T	T	T	C	C	C	9563	ttT	ttC	synonymous_variant
COX3	C	T	T	T	T	T	T	C	C	C	9581	caC	caT	synonymous_variant
COX3	C	C	C	C	C	C	C	T	T	T	9590	caC	caT	synonymous_variant
COX3	G	A	A	A	A	A	A	A	A	A	9602	ggG	ggA	synonymous_variant
COX3	C	C	C	C	C	C	C	T	T	T	9626	ttC	ttT	synonymous_variant
COX3	T	T	T	T	T	T	T	C	C	C	9636	Tta	Cta	synonymous_variant
COX3	T	T	T	T	T	T	T	C	C	C	9650	ttT	ttC	synonymous_variant
COX3	C	C	C	C	C	C	C	T	T	T	9713	gtC	gtT	synonymous_variant
ND3	T	T	T	T	T	T	T	C	C	C	9829	Tta	Cta	synonymous_variant		rs1114877786
ND3	C	C	C	C	C	C	C	T	T	T	9864	gcC	gcT	synonymous_variant		rs876311877
ND3	C	C	C	C	C	C	C	T	T	T	9867	acC	acT	synonymous_variant
ND3	C	C	C	C	C	C	C	T	T	T	9873	ctC	ctT	synonymous_variant
ND3	C	C	C	C	C	C	C	T	T	T	9879	atC	atT	synonymous_variant		rs3423635779
ND3	A	G	G	G	G	G	G	A	A	A	9891	tgA	tgG	synonymous_variant		rs110428815
ND3	C	C	C	C	C	C	C	T	T	T	9912	taC	taT	synonymous_variant
ND3	A	A	A	A	A	A	A	G	G	G	9921	aaA	aaG	synonymous_variant
ND3	C	C	C	C	C	C	C	T	T	T	9927	agC	agT	synonymous_variant
ND3	A	C	C	C	C	C	C	A	A	A	9930	ccA	ccC	synonymous_variant		rs109642101
ND3	C	C	C	C	C	C	C	T	T	T	9966	cgC	cgT	synonymous_variant
ND3	T	C	C	C	C	C	C	C	C	C	9978	tcT	tcC	synonymous_variant		rs3423089631
ND3	G	G	G	G	G	G	G	A	A	A	9993	ctG	ctA	synonymous_variant
ND3	C	C	C	C	C	C	C	T	T	T	10020	gaC	gaT	synonymous_variant		rs876066878
ND3	C	T	T	T	T	T	T	T	T	T	10039	Cta	Tta	synonymous_variant		rs109654914
ND3	G	G	G	G	G	G	G	A	A	A	10047	ctG	ctA	synonymous_variant		rs3423624043
ND3	G	A	A	A	A	A	A	A	A	A	10066	Gca	Aca	missense_variant	A/T	rs110285205	tolerated_low_confidence(0.71)
ND3	T	C	C	C	C	C	C	C	C	C	10071	aaT	aaC	synonymous_variant		rs109328088
ND3	C	C	C	C	C	C	C	A	A	A	10113	ctC	ctA	synonymous_variant
ND3	T	T	T	T	T	T	T	C	C	C	10119	gcT	gcC	synonymous_variant
ND3	T	T	T	T	T	T	T	C	C	C	10134	taT	taC	synonymous_variant		rs1117782226
ND3	G	A	A	A	A	A	A	A	A	A	10137	gaG	gaA	synonymous_variant		rs110694344
ND3	C	T	T	T	T	T	T	C	C	C	10153	Cta	Tta	synonymous_variant		rs109210207
ND3	A	A	A	A	A	A	A	G	G	G	10155	ctA	ctG	synonymous_variant
ND4L	T	T	T	T	T	T	T	C	C	C	10251	Tac	Cac	missense_variant	Y/H		tolerated_low_confidence(0.41)
ND4L	C	C	C	C	C	C	C	T	T	T	10253	taC	taT	synonymous_variant		rs1114408279
ND4L	C	C	C	C	C	C	C	T	T	T	10259	aaC	aaT	synonymous_variant
ND4L	A	G	G	G	G	G	G	A	A	A	10268	atA	atG	synonymous_variant		rs109458656
ND4L	A	A	A	A	A	A	A	G	G	G	10275	Aca	Gca	missense_variant	T/A		tolerated_low_confidence(0.19)
ND4L	A	A	A	A	A	A	A	G	G	G	10292	ggA	ggG	synonymous_variant
ND4L	C	C	C	C	C	C	C	T	T	T	10293	Cta	Tta	synonymous_variant
ND4L	C	C	C	C	C	C	C	T	T	T	10304	taC	taT	synonymous_variant
ND4L	C	T	T	T	T	T	T	T	T	T	10322	tcC	tcT	synonymous_variant		rs110910903
ND4L	A	G	G	G	G	G	G	A	A	A	10331	ctA	ctG	synonymous_variant
ND4L	A	A	A	A	A	A	A	G	G	G	10343	ggA	ggG	synonymous_variant
ND4L	G	G	G	G	G	G	G	A	A	A	10349	atG	atA	synonymous_variant		rs135387560
ND4L	C	C	C	C	C	C	C	T	T	T	10350	Cta	Tta	synonymous_variant		rs3423624965
ND4L	C	C	C	C	C	C	C	T	T	T	10373	gcC	gcT	synonymous_variant
ND4L	C	C	C	C	C	C	C	T	T	T	10388	aaC	aaT	synonymous_variant
ND4L	T	T	T	T	T	T	T	C	C	C	10418	ccT	ccC	synonymous_variant
ND4L	C	C	C	C	C	C	C	T	T	T	10433	gtC	gtT	synonymous_variant		rs1116151683
ND4L	T	C	C	C	C	C	C	T	T	T	10445	tgT	tgC	synonymous_variant
ND4L	T	T	T	T	T	T	T	C	C	C	10466	tcT	tcC	synonymous_variant
ND4L	T	T	T	T	T	T	T	C	C	C	10493	taT	taC	synonymous_variant		rs3423632645
ND4L	T	T	T	T	T	T	T	C	C	C	10505	taT	taC	synonymous_variant
ND4L	C	C	C	C	C	C	C	T	T	T	10514	aaC	aaT	synonymous_variant
ND4L	T	T	T	T	T	T	T	C	C	C	10521	Tta	Cta	synonymous_variant		rs1117446631
ND4	C	C	C	C	C	C	C	T	T	T	10540	taC	taT	synonymous_variant
ND4	G	G	G	G	G	G	G	A	A	A	10576	tgG	tgA	synonymous_variant		rs3423619947
ND4	T	T	T	T	T	T	T	A	A	A	10577	Tta	Ata	missense_variant	L/M	rs1116019346	tolerated_low_confidence(0.09)
ND4	A	A	A	A	A	A	A	G	G	G	10586	Aat	Gat	missense_variant	N/D		tolerated_low_confidence(0.07)
ND4	A	A	A	A	A	A	A	G	G	G	10587	aAt	aGt	missense_variant	N/S		tolerated_low_confidence(0.31)
ND4	A	G	G	G	G	G	G	A	A	A	10590	aAt	aGt	missense_variant	N/S	rs110660806	tolerated_low_confidence(0.75)
ND4	T	T	T	T	T	T	T	C	C	C	10597	atT	atC	synonymous_variant
ND4	G	G	G	G	G	G	G	A	A	A	10600	tgG	tgA	synonymous_variant		rs136176220
ND4	G	G	G	G	G	G	G	A	A	A	10601	Gtt	Att	missense_variant	V/I		tolerated_low_confidence(1)
ND4	G	G	G	G	G	G	G	A	A	A	10613	Gca	Aca	missense_variant	A/T	rs876289657	tolerated_low_confidence(0.59)
ND4	C	T	T	T	T	T	T	C	C	C	10621	agC	agT	synonymous_variant		rs81184765
ND4	T	T	T	T	T	T	T	A	A	A	10624	ctT	ctA	synonymous_variant
ND4	T	T	T	T	T	T	T	C	C	C	10636	ttT	ttC	synonymous_variant
ND4	C	C	C	C	C	C	C	T	T	T	10645	ctC	ctT	synonymous_variant
ND4	C	C	C	C	C	C	C	T	T	T	10651	ctC	ctT	synonymous_variant
ND4	C	C	C	C	C	C	C	T	T	T	10657	aaC	aaT	synonymous_variant		rs875995425
ND4	G	G	G	G	G	G	G	A	A	A	10660	caG	caA	synonymous_variant
ND4	C	C	C	C	C	C	C	T	T	T	10666	ggC	ggT	synonymous_variant
ND4	C	C	C	C	C	C	C	T	T	T	10672	aaC	aaT	synonymous_variant
ND4	T	T	T	T	T	T	T	C	C	C	10678	ctT	ctC	synonymous_variant
ND4	C	G	G	G	G	G	G	A	A	A	10691			coding_sequence_variant		rs109902129
ND4	C	C	C	C	C	C	C	T	T	T	10702	tcC	tcT	synonymous_variant
ND4	C	C	C	C	C	C	C	T	T	T	10714	tcC	tcT	synonymous_variant
ND4	C	C	C	C	C	C	C	T	T	T	10747	ctC	ctT	synonymous_variant
ND4	T	T	T	T	T	T	T	C	C	C	10750	ccT	ccC	synonymous_variant
ND4	A	A	A	A	A	A	A	G	G	G	10753	ctA	ctG	synonymous_variant
ND4	T	T	T	T	T	T	T	C	C	C	10777	caT	caC	synonymous_variant		rs876645928
ND4	A	A	A	A	A	A	A	G	G	G	10783	tcA	tcG	synonymous_variant
ND4	C	C	C	C	C	C	C	T	T	T	10798	acC	acT	synonymous_variant
ND4	T	T	T	T	T	T	T	C	C	C	10813	ttT	ttC	synonymous_variant
ND4	G	G	G	G	G	G	G	A	A	A	10822	atG	atA	synonymous_variant
ND4	G	G	G	G	G	G	G	A	A	A	10825	ctG	ctA	synonymous_variant		rs876571887
ND4	C	C	C	C	C	C	C	T	T	T	10828	atC	atT	synonymous_variant
ND4	C	C	C	C	C	C	C	T	T	T	10830	tCa	tTa	missense_variant	S/L		tolerated_low_confidence(1)
ND4	C	C	C	C	C	C	C	T	T	T	10843	ttC	ttT	synonymous_variant
ND4	A	G	G	G	G	G	G	A	A	A	10846	ctA	ctG	synonymous_variant
ND4	T	C	C	C	C	C	C	C	C	C	10849	atT	atC	synonymous_variant		rs109286112
ND4	C	C	C	C	C	C	C	T	T	T	10864	gcC	gcT	synonymous_variant		rs1114875629
ND4	G	G	G	G	G	G	G	A	A	A	10867	atG	atA	synonymous_variant		rs876361558
ND4	A	A	A	A	A	A	A	C	C	C	10879	ttA	ttC	missense_variant	L/F	rs3423626231	tolerated_low_confidence(0.16)
ND4	T	T	T	T	T	T	T	C	C	C	10888	atT	atC	synonymous_variant		rs110810307
ND4	C	C	C	C	C	C	C	A	A	A	10909	gtC	gtA	synonymous_variant
ND4	C	C	C	C	C	C	C	T	T	T	10918	ctC	ctT	synonymous_variant
ND4	A	A	A	A	A	A	A	G	G	G	10936	tgA	tgG	synonymous_variant
ND4	C	C	C	C	C	C	C	T	T	T	10954	cgC	cgT	synonymous_variant
ND4	C	C	C	C	C	C	C	T	T	T	10988	Cta	Tta	synonymous_variant
ND4	C	T	T	T	T	T	T	T	T	T	11000	Cta	Tta	synonymous_variant		rs109324805
ND4	T	T	T	T	T	T	T	C	C	C	11009	Tta	Cta	synonymous_variant		rs3423648509
ND4	T	T	T	T	T	T	T	C	C	C	11022	aTt	aCt	missense_variant	I/T	rs1116728640	tolerated_low_confidence(0.26)
ND4	C	T	T	T	T	T	T	C	C	C	11035	aaC	aaT	synonymous_variant		rs110574717
ND4	C	C	C	C	C	C	C	T	T	T	11037	aCa	aTa	missense_variant	T/M		tolerated_low_confidence(0.17)
ND4	T	T	T	T	T	T	T	C	C	C	11053	aaT	aaC	synonymous_variant
ND4	T	T	T	T	T	T	T	C	C	C	11063	Tta	Cta	synonymous_variant
ND4	A	A	A	A	A	A	A	C	C	C	11065	ttA	ttC	missense_variant	L/F		tolerated_low_confidence(0.33)
ND4	G	A	A	A	A	A	A	A	A	A	11068	caG	caA	synonymous_variant
ND4	C	C	C	C	C	C	C	T	T	T	11071	taC	taT	synonymous_variant
ND4	G	G	G	G	G	G	G	A	A	A	11084	Gtt	Att	missense_variant	V/I	rs1117175804	tolerated_low_confidence(0.21)
ND4	T	T	T	T	T	T	T	G	G	G	11086	gtT	gtG	synonymous_variant
ND4	T	T	T	T	T	T	T	C	C	C	11095	tcT	tcC	synonymous_variant
ND4	G	G	G	G	G	G	G	A	A	A	11105	Gtc	Atc	missense_variant	V/I	rs133639635	tolerated_low_confidence(0.15)
ND4	C	C	C	C	C	C	C	T	T	T	11107	gtC	gtT	synonymous_variant
ND4	T	C	C	C	C	C	C	C	C	C	11134	gcT	gcC	synonymous_variant
ND4	C	C	C	C	C	C	C	T	T	T	11153	Cta	Tta	synonymous_variant
ND4	T	T	T	T	T	T	T	C	C	C	11158	taT	taC	synonymous_variant
ND4	C	T	T	T	T	T	T	C	C	C	11200	ccC	ccT	synonymous_variant		rs109033943
ND4	C	C	C	C	C	C	C	T	T	T	11209	ggC	ggT	synonymous_variant
ND4	C	C	C	C	C	C	C	T	T	T	11212	tcC	tcT	synonymous_variant
ND4	G	G	G	G	G	G	G	A	A	A	11228	Gtt	Att	missense_variant	V/I		tolerated_low_confidence(1)
ND4	T	T	T	T	T	T	T	C	C	C	11230	gtT	gtC	synonymous_variant		rs3423580824
ND4	G	A	A	A	A	A	A	A	A	A	11233	ctG	ctA	synonymous_variant		rs110267615
ND4	G	G	G	G	G	G	G	A	A	A	11245	ggG	ggA	synonymous_variant
ND4	G	G	G	G	G	G	G	A	A	A	11248	ggG	ggA	synonymous_variant		rs1116855701
ND4	C	T	T	T	T	T	T	C	C	C	11266	atC	atT	synonymous_variant
ND4	G	G	G	G	G	G	G	A	A	A	11287	atG	atA	synonymous_variant
ND4	C	C	T	C	T	C	C	C	C	C	11305	taC	taT	synonymous_variant
ND4	C	C	C	C	C	C	C	T	T	T	11324	Cta	Tta	synonymous_variant
ND4	A	G	G	G	G	G	G	A	A	A	11329	tgA	tgG	synonymous_variant
ND4	T	T	T	T	T	T	T	C	C	C	11338	atT	atC	synonymous_variant
ND4	C	C	C	C	C	C	C	T	T	T	11386	atC	atT	synonymous_variant
ND4	C	C	C	C	C	C	C	T	T	T	11395	tcC	tcT	synonymous_variant
ND4	C	T	T	T	T	T	T	C	C	C	11407	caC	caT	synonymous_variant		rs110686841
ND4	T	C	C	C	C	C	C	C	C	C	11419	gtT	gtC	synonymous_variant
ND4	C	C	C	C	C	C	C	T	T	T	11422	atC	atT	synonymous_variant
ND4	C	C	C	C	C	C	C	T	T	T	11428	gcC	gcT	synonymous_variant		rs876043794
ND4	G	G	G	G	G	G	G	A	A	A	11440	caG	caA	synonymous_variant		rs3423648490
ND4	C	C	C	C	C	C	C	T	T	T	11452	agC	agT	synonymous_variant
ND4	C	C	C	C	C	C	C	T	T	T	11470	gcC	gcT	synonymous_variant
ND4	T	T	T	T	T	T	T	C	C	C	11473	ctT	ctC	synonymous_variant
ND4	C	C	C	C	C	C	C	T	T	T	11485	caC	caT	synonymous_variant
ND4	C	C	C	C	C	C	C	T	T	T	11551	acC	acT	synonymous_variant
ND4	C	C	C	C	C	C	C	T	T	T	11581	ctC	ctT	synonymous_variant
ND4	C	C	C	C	C	C	C	T	T	T	11599	acC	acT	synonymous_variant
ND4	T	T	T	T	T	T	T	C	C	C	11627	Tta	Cta	synonymous_variant		rs3423648527
ND4	T	T	T	T	T	T	T	C	C	C	11632	gcT	gcC	synonymous_variant		rs1114771503
ND4	C	C	C	C	C	C	C	T	T	T	11633	Cta	Tta	synonymous_variant
ND4	G	G	G	G	G	G	G	A	A	A	11672	Gta	Ata	missense_variant	V/M	rs3423622554	tolerated_low_confidence(0.23)
ND4	T	T	T	T	T	T	T	C	C	C	11710	atT	atC	synonymous_variant
ND4	T	T	T	T	T	T	T	C	C	C	11746	taT	taC	synonymous_variant
ND4	C	C	C	C	C	C	C	T	T	T	11755	taC	taT	synonymous_variant
ND4	G	G	G	G	G	G	G	A	A	A	11758	atG	atA	synonymous_variant
ND4	T	T	T	T	T	T	T	C	C	C	11764	atT	atC	synonymous_variant
ND4	T	T	T	T	T	T	T	C	C	C	11785	taT	taC	synonymous_variant		rs3423648505
ND4	C	C	C	C	C	C	C	T	T	T	11788	acC	acT	synonymous_variant		rs876502019
ND4	T	C	C	C	C	C	C	T	T	T	11803	aaT	aaC	synonymous_variant		rs109079265
ND4	G	G	G	G	G	G	G	A	A	A	11809	tcG	tcA	synonymous_variant		rs1114979762
ND4	G	G	G	G	G	G	G	A	A	A	11824	cgG	cgA	synonymous_variant
ND4	A	G	G	G	G	G	G	G	G	G	11842	tcA	tcG	synonymous_variant		rs109201079
ND4	T	T	T	T	T	T	T	C	C	C	11843	Tta	Cta	synonymous_variant
ND4	A	A	A	A	A	A	A	G	G	G	11845	ttA	ttG	synonymous_variant
ND4	C	C	C	C	C	C	C	T	T	T	11852	Cta	Tta	synonymous_variant
ND4	C	C	C	C	C	C	C	T	T	T	11857	ccC	ccT	synonymous_variant
ND4	C	C	C	C	C	C	C	T	T	T	11867	Cta	Tta	synonymous_variant
ND4	A	A	A	A	A	A	A	T	T	T	11870	Acc	Tcc	missense_variant	T/S		tolerated_low_confidence(1)
ND4	C	C	C	C	C	C	C	T	T	T	11878	aaC	aaT	synonymous_variant
ND5	C	C	C	C	C	C	C	T	T	T	12127	Ctc	Ttc	missense_variant	L/F
ND5	A	G	G	G	G	G	G	A	A	A	12135	ctA	ctG	synonymous_variant		rs109739492
ND5	T	T	T	T	T	T	T	C	C	C	12148	Tta	Cta	synonymous_variant
ND5	T	T	T	T	T	T	T	A	A	A	12156	acT	acA	synonymous_variant
ND5	A	A	A	A	A	A	A	G	G	G	12157	Aca	Gca	missense_variant	T/A
ND5	C	T	T	T	T	T	T	T	T	T	12158	aCa	aTa	missense_variant	T/M	rs109332963
ND5	T	T	T	T	T	T	T	C	C	C	12170	aTa	aCa	missense_variant	M/T
ND5	T	T	T	T	T	T	T	C	C	C	12173	aTa	aCa	missense_variant	M/T	rs876531405
ND5	T	C	C	C	C	C	C	C	C	C	12178	Ttt	Ctt	missense_variant	F/L	rs110160001
ND5	C	C	C	C	C	C	C	T	T	T	12193	Cct	Tct	missense_variant	P/S
ND5	A	A	A	A	A	A	A	G	G	G	12207	ccA	ccG	synonymous_variant
ND5	G	G	G	G	G	G	G	A	A	A	12223	Gct	Act	missense_variant	A/T	rs110206226
ND5	C	C	C	C	C	C	C	T	T	T	12228	atC	atT	synonymous_variant
ND5	C	T	T	T	T	T	T	T	T	T	12234	taC	taT	synonymous_variant		rs110653668
ND5	C	C	C	C	C	C	C	T	T	T	12274	Cac	Tac	missense_variant	H/Y
ND5	C	C	C	C	C	C	C	T	T	T	12313	Cta	Tta	synonymous_variant
ND5	C	C	C	C	C	C	C	T	T	T	12318	acC	acT	synonymous_variant
ND5	T	T	T	T	T	T	T	C	C	C	12327	acT	acC	synonymous_variant
ND5	T	T	T	T	T	T	T	C	C	C	12330	ctT	ctC	synonymous_variant		rs1117166615
ND5	T	T	T	T	T	T	T	C	C	C	12334	Tta	Cta	synonymous_variant
ND5	C	C	C	C	C	C	C	T	T	T	12339	tcC	tcT	synonymous_variant
ND5	T	T	T	T	T	T	T	C	C	C	12375	ttT	ttC	synonymous_variant
ND5	A	A	A	A	A	A	A	G	G	G	12376	Atc	Gtc	missense_variant	I/V
ND5	T	C	C	C	C	C	C	T	T	T	12377	aTc	aCc	missense_variant	I/T	rs110787142
ND5	T	T	T	T	T	T	T	C	C	C	12429	taT	taC	synonymous_variant
ND5	T	C	C	C	C	C	C	C	C	C	12433	Tac	Cac	missense_variant	Y/H	rs110695130
ND5	T	C	C	C	C	C	C	C	C	C	12468	taT	taC	synonymous_variant		rs109922088
ND5	C	T	T	T	T	T	T	T	T	T	12469	Cta	Tta	synonymous_variant		rs110316778
ND5	T	T	T	T	T	T	T	C	C	C	12486	atT	atC	synonymous_variant
ND5	G	G	G	G	G	G	G	A	A	A	12492	atG	atA	synonymous_variant		rs1114883683
ND5	C	C	C	C	C	C	C	A	A	A	12493	Ctc	Atc	missense_variant	L/I
ND5	C	C	C	C	C	C	C	A	A	A	12495	ctC	ctA	synonymous_variant
ND5	C	T	T	T	T	T	T	T	T	T	12513	aaC	aaT	synonymous_variant		rs109303349
ND5	C	C	C	C	C	C	C	A	A	A	12519	ctC	ctA	synonymous_variant
ND5	G	G	G	G	G	G	G	A	A	A	12525	caG	caA	synonymous_variant
ND5	A	A	A	A	A	A	A	G	G	G	12528	ctA	ctG	synonymous_variant
ND5	C	C	C	C	C	C	C	T	T	T	12546	ggC	ggT	synonymous_variant
ND5	A	A	A	A	A	A	A	G	G	G	12579	tgA	tgG	synonymous_variant		rs135536053
ND5	A	A	A	A	A	A	A	G	G	G	12582	tgA	tgG	synonymous_variant
ND5	T	T	T	T	T	T	T	C	C	C	12597	gaT	gaC	synonymous_variant
ND5	C	C	C	C	C	C	C	T	T	T	12603	aaC	aaT	synonymous_variant
ND5	C	C	C	C	C	C	C	T	T	T	12612	gcC	gcT	synonymous_variant
ND5	A	A	A	A	A	A	A	G	G	G	12622	Atc	Gtc	missense_variant	I/V	rs109619601
ND5	C	C	C	C	C	C	C	T	T	T	12624	atC	atT	synonymous_variant
ND5	C	C	C	C	C	C	C	T	T	T	12654	ttC	ttT	synonymous_variant		rs1116702377
ND5	T	T	T	T	T	T	T	C	C	C	12657	atT	atC	synonymous_variant
ND5	T	T	T	T	T	T	T	C	C	C	12658	Tta	Cta	synonymous_variant
ND5	G	A	A	A	A	A	A	A	A	A	12672	tgG	tgA	synonymous_variant		rs109575916
ND5	C	T	T	T	T	T	T	T	T	T	12675	ttC	ttT	synonymous_variant		rs109480329
ND5	T	C	C	C	C	C	C	C	C	C	12684	aaT	aaC	synonymous_variant		rs109655373
ND5	C	C	C	C	C	C	C	A	A	A	12687	ctC	ctA	synonymous_variant		rs134968736
ND5	C	C	C	C	C	C	C	T	T	T	12699	gaC	gaT	synonymous_variant
ND5	A	A	A	A	A	A	A	G	G	G	12721	Aac	Gac	missense_variant	N/D
ND5	G	G	G	G	G	G	G	A	A	A	12728	aGc	aAc	missense_variant	S/N	rs3423648469
ND5	G	G	G	G	G	G	G	A	A	A	12730	Gac	Aac	missense_variant	D/N	rs133462046
ND5	C	C	C	C	C	C	C	T	T	T	12738	aaC	aaT	synonymous_variant		rs109896649
ND5	T	T	T	T	T	T	T	C	C	C	12740	aTa	aCa	missense_variant	M/T	rs1115654907
ND5	T	C	C	C	C	C	C	C	C	C	12750	atT	atC	synonymous_variant		rs109971795
ND5	C	C	C	C	C	C	C	T	T	T	12758	gCa	gTa	missense_variant	A/V
ND5	T	T	T	T	T	T	T	C	C	C	12760	Tta	Cta	synonymous_variant
ND5	G	A	A	A	A	A	A	A	A	A	12801	ccG	ccA	synonymous_variant		rs110113765
ND5	C	C	C	C	C	C	C	T	T	T	12849	ctC	ctT	synonymous_variant
ND5	A	A	A	A	A	A	A	G	G	G	12864	atA	atG	synonymous_variant
ND5	G	G	G	G	G	G	G	A	A	A	12867	gtG	gtA	synonymous_variant
ND5	C	C	C	C	C	C	C	T	T	T	12879	atC	atT	synonymous_variant		rs3423552038
ND5	T	T	T	T	T	T	T	C	C	C	12894	cgT	cgC	synonymous_variant
ND5	C	C	C	C	C	C	C	T	T	T	12897	ttC	ttT	synonymous_variant
ND5	T	C	C	C	C	C	C	C	C	C	12900	taT	taC	synonymous_variant		rs81184766
ND5	C	C	C	C	C	C	C	A	A	A	12903	ccC	ccA	synonymous_variant
ND5	C	C	C	C	C	C	C	T	T	T	12915	aaC	aaT	synonymous_variant		rs137832280
ND5	T	T	T	T	T	T	T	C	C	C	12922	Tac	Cac	missense_variant	Y/H
ND5	A	T	T	T	T	T	T	A	A	A	12923	tAc	tTc	missense_variant	Y/F	rs81184768
ND5	C	T	T	T	T	T	T	C	C	C	12924	taC	taT	synonymous_variant		rs81184769
ND5	C	C	C	C	C	C	C	T	T	T	12927	atC	atT	synonymous_variant
ND5	C	C	C	C	C	C	C	T	T	T	12945	tgC	tgT	synonymous_variant
ND5	T	T	T	T	T	T	T	C	C	C	12946	Tta	Cta	synonymous_variant
ND5	C	C	C	C	C	C	C	T	T	T	12964	Cta	Tta	synonymous_variant
ND5	T	T	T	T	T	T	T	C	C	C	12969	ttT	ttC	synonymous_variant
ND5	A	A	A	A	A	A	A	G	G	G	12975	gcA	gcG	synonymous_variant
ND5	C	C	C	C	C	C	C	T	T	T	12984	gcC	gcT	synonymous_variant
ND5	C	C	C	C	C	C	C	T	T	T	12999	gaC	gaT	synonymous_variant
ND5	A	G	G	G	G	G	G	G	G	G	13005	aaA	aaG	synonymous_variant		rs109511153
ND5	C	C	C	C	C	C	C	T	T	T	13029	tcC	tcT	synonymous_variant		rs1114549626
ND5	A	A	A	A	A	A	A	G	G	G	13050	atA	atG	synonymous_variant
ND5	T	A	A	A	A	A	A	A	A	A	13056	acT	acA	synonymous_variant
ND5	T	T	T	T	T	T	T	C	C	C	13074	ccT	ccC	synonymous_variant
ND5	T	T	T	T	T	T	T	A	A	A	13083	gcT	gcA	synonymous_variant
ND5	C	C	C	C	C	C	C	T	T	T	13086	ttC	ttT	synonymous_variant		rs3423622571
ND5	T	C	C	C	C	C	C	C	C	C	13098	tgT	tgC	synonymous_variant		rs108941805
ND5	C	A	A	A	A	A	A	C	C	C	13101	acC	acA	synonymous_variant		rs110782018
ND5	C	T	T	T	T	T	T	C	C	C	13104	caC	caT	synonymous_variant		rs109285645
ND5	C	C	C	C	C	C	C	T	T	T	13128	ttC	ttT	synonymous_variant		rs1116039970
ND5	C	C	C	C	C	C	C	T	T	T	13143	tcC	tcT	synonymous_variant
ND5	T	T	T	T	T	T	T	A	A	A	13146	atT	atA	missense_variant	I/M
ND5	T	T	T	T	T	T	T	C	C	C	13173	gaT	gaC	synonymous_variant		rs109844930
ND5	T	T	T	T	T	T	T	C	C	C	13176	atT	atC	synonymous_variant
ND5	G	G	G	G	G	G	G	A	A	A	13206	atG	atA	synonymous_variant
ND5	C	C	C	C	C	C	C	T	T	T	13215	acC	acT	synonymous_variant
ND5	C	T	T	T	T	T	T	T	T	T	13275	ttC	ttT	synonymous_variant		rs109788593
ND5	C	C	C	C	C	C	C	T	T	T	13336	Cta	Tta	synonymous_variant		rs1114990802
ND5	T	T	T	T	T	T	T	C	C	C	13350	atT	atC	synonymous_variant
ND5	T	T	T	T	T	T	T	C	C	C	13368	gcT	gcC	synonymous_variant
ND5	T	C	C	C	C	C	C	T	T	T	13371	atT	atC	synonymous_variant		rs110517904
ND5	C	C	C	C	C	C	C	T	T	T	13374	taC	taT	synonymous_variant
ND5	C	T	T	T	T	T	T	C	C	C	13380	acC	acT	synonymous_variant		rs110920997
ND5	T	T	T	T	T	T	T	C	C	C	13386	atT	atC	synonymous_variant
ND5	T	T	T	T	T	T	T	C	C	C	13389	atT	atC	synonymous_variant
ND5	T	T	T	T	T	T	T	C	C	C	13392	ttT	ttC	synonymous_variant		rs876339808
ND5	T	T	T	T	T	T	T	C	C	C	13401	ctT	ctC	synonymous_variant
ND5	C	C	C	C	C	C	C	T	T	T	13419	ttC	ttT	synonymous_variant
ND5	C	C	C	C	C	C	C	T	T	T	13420	Cct	Tct	missense_variant	P/S
ND5	G	G	G	G	G	G	G	A	A	A	13429	Gtt	Att	missense_variant	V/I	rs110821188
ND5	A	G	G	G	G	G	G	A	A	A	13433	aAt	aGt	missense_variant	N/S	rs110526567
ND5	T	T	T	T	T	T	T	C	C	C	13434	aaT	aaC	synonymous_variant
ND5	T	C	C	C	C	C	C	C	C	C	13437	atT	atC	synonymous_variant		rs110737297
ND5	T	T	T	T	T	T	T	C	C	C	13455	ctT	ctC	synonymous_variant
ND5	G	G	G	G	G	G	G	A	A	A	13458	ctG	ctA	synonymous_variant
ND5	A	A	A	A	A	A	A	G	G	G	13479	ttA	ttG	synonymous_variant
ND5	T	T	T	T	T	T	T	C	C	C	13485	atT	atC	synonymous_variant		rs133356974
ND5	A	A	A	A	A	A	A	G	G	G	13503	ggA	ggG	synonymous_variant		rs1115560428
ND5	C	C	C	C	C	C	C	T	T	T	13506	taC	taT	synonymous_variant		rs876461077
ND5	C	C	C	C	C	C	C	T	T	T	13509	atC	atT	synonymous_variant
ND5	T	T	T	T	T	T	T	C	C	C	13512	atT	atC	synonymous_variant		rs1118214741
ND5	T	T	T	T	T	T	T	C	C	C	13521	aaT	aaC	synonymous_variant		rs876452687
ND5	T	T	T	T	T	T	T	C	C	C	13527	ccT	ccC	synonymous_variant
ND5	A	A	A	A	A	A	A	G	G	G	13537	Att	Gtt	missense_variant	I/V
ND5	T	T	T	T	T	T	T	C	C	C	13539	atT	atC	synonymous_variant		rs876646993
ND5	G	A	A	A	A	A	A	A	A	A	13554	atG	atA	synonymous_variant
ND5	C	C	C	C	C	C	C	T	T	T	13563	taC	taT	synonymous_variant
ND5	C	T	T	T	T	T	T	C	C	C	13564	Cta	Tta	synonymous_variant		rs109931955
ND5	T	C	C	C	C	C	C	C	C	C	13584	atT	atC	synonymous_variant		rs109748536
ND5	T	T	T	T	T	T	T	C	C	C	13604	aTc	aCc	missense_variant	I/T	rs1115190865
ND5	C	C	C	C	C	C	C	T	T	T	13620	atC	atT	synonymous_variant		rs876409192
ND5	T	T	T	T	T	T	T	C	C	C	13623	agT	agC	synonymous_variant		rs453294734
ND5	T	T	T	T	T	T	T	C	C	C	13626	aaT	aaC	synonymous_variant
ND5	T	C	C	C	C	C	C	T	T	T	13628	aTa	aCa	missense_variant	M/T	rs110881296
ND5	T	T	T	T	T	T	T	C	C	C	13638	aaT	aaC	synonymous_variant
ND5	A	A	A	A	A	A	A	T	T	T	13646	tAt	tTt	missense_variant	Y/F
ND5	G	G	G	G	G	G	G	A	A	A	13671	aaG	aaA	synonymous_variant		rs137780434
ND5	A	G	G	G	G	G	G	C	C	C	13677			coding_sequence_variant		rs110955274
ND5	G	A	A	A	A	A	A	A	A	A	13689	ggG	ggA	synonymous_variant		rs110890150
ND5	T	C	C	C	C	C	C	C	C	C	13692	taT	taC	synonymous_variant		rs109031262
ND5	C	C	C	C	C	C	C	T	T	T	13698	ccC	ccT	synonymous_variant
ND5	T	T	T	T	T	T	T	C	C	C	13732	Tta	Cta	synonymous_variant		rs876420075
ND5	C	C	C	C	C	C	C	T	T	T	13791	atC	atT	synonymous_variant
ND5	C	C	C	C	C	C	C	T	T	T	13806	atC	atT	synonymous_variant
ND5	C	C	C	C	C	C	C	T	T	T	13815	gcC	gcT	synonymous_variant
ND5	C	C	C	C	C	C	C	T	T	T	13839	gtC	gtT	synonymous_variant
ND5	G	G	G	G	G	G	G	A	A	A	13857	ctG	ctA	synonymous_variant
ND5	C	C	C	C	C	C	C	T	T	T	13878	tcC	tcT	synonymous_variant		rs1116885704
ND5	T	C	C	C	C	C	C	C	C	C	13882	Tta	Cta	synonymous_variant		rs110165747
ND5	C	C	C	C	C	C	C	T	T	T	13887	atC	atT	synonymous_variant		rs3423622566
ND5	C	C	C	C	C	C	C	T	T	T	13893	atC	atT	synonymous_variant		rs3423634651
ND5	T	T	T	T	T	T	T	C	C	C	13896	ctT	ctC	synonymous_variant
ND5	C	C	C	C	C	C	C	T	T	T	13899	atC	atT	synonymous_variant		rs3423552043
ND5	C	A	A	A	A	A	A	C	C	C	13908	atC	atA	missense_variant	I/M	rs110092193
ND5	T	C	C	C	C	C	C	C	C	C	13909	Tta	Cta	synonymous_variant		rs109849022
ND6	T	T	T	T	T	T	T	A	A	A	13955	ttA	ttT	missense_variant	L/F		tolerated(1)
ND6	G	G	G	G	G	G	G	A	A	A	13988	acC	acT	synonymous_variant		rs3423648568
ND6	C	C	C	C	C	C	C	T	T	T	14009	gcG	gcA	synonymous_variant
ND6	T	C	C	C	C	C	C	C	C	C	14027	gaA	gaG	synonymous_variant
ND6	G	A	A	A	A	A	A	A	A	A	14036	ttC	ttT	synonymous_variant		rs110355274
ND6	T	T	T	T	T	T	T	C	C	C	14051	acA	acG	synonymous_variant
ND6	C	C	C	C	C	C	C	T	T	T	14063	gtG	gtA	synonymous_variant		rs109912954
ND6	C	T	T	T	T	T	T	C	C	C	14066	tgG	tgA	synonymous_variant		rs110463702
ND6	C	C	C	C	C	C	C	T	T	T	14098	Gtt	Att	missense_variant	V/I		tolerated(0.4)
ND6	A	A	A	A	A	A	A	C	C	C	14102	gtT	gtG	synonymous_variant
ND6	T	T	T	T	T	T	T	C	C	C	14105	gaA	gaG	synonymous_variant
ND6	T	T	T	T	T	T	T	C	C	C	14108	aaA	aaG	synonymous_variant		rs3423648579
ND6	C	C	C	C	C	C	C	T	T	T	14114	aaG	aaA	synonymous_variant
ND6	T	C	C	C	C	C	C	C	C	C	14120	gtA	gtG	synonymous_variant		rs110487258
ND6	G	A	A	A	A	A	A	A	A	A	14129	gtC	gtT	synonymous_variant		rs110604137
ND6	G	A	A	A	A	A	A	A	A	A	14138	ttC	ttT	synonymous_variant		rs110644270
ND6	C	C	C	C	C	C	C	T	T	T	14144	atG	atA	synonymous_variant
ND6	C	C	C	C	C	C	C	T	T	T	14161	Gtt	Att	missense_variant	V/I		tolerated(0.58)
ND6	C	C	C	C	C	C	C	T	T	T	14192	tgG	tgA	synonymous_variant
ND6	T	T	T	T	T	T	T	C	C	C	14198	gaA	gaG	synonymous_variant
ND6	A	A	A	A	A	A	A	G	G	G	14204	taT	taC	synonymous_variant
ND6	T	T	T	T	T	T	T	C	C	C	14213	acA	acG	synonymous_variant
ND6	T	T	T	T	T	T	T	C	C	C	14243	gtA	gtG	synonymous_variant		rs1115604291
ND6	T	C	C	C	C	C	C	C	C	C	14255	ggA	ggG	synonymous_variant		rs109776501
ND6	G	G	G	G	G	G	G	A	A	A	14273	gtC	gtT	synonymous_variant
ND6	C	C	C	C	C	C	C	T	T	T	14279	ttG	ttA	synonymous_variant		rs1114923726
ND6	A	A	A	A	A	A	A	G	G	G	14287	Ttg	Ctg	synonymous_variant
ND6	G	G	G	G	G	G	G	A	A	A	14291	tcC	tcT	synonymous_variant
ND6	T	T	T	T	T	T	T	C	C	C	14294	ggA	ggG	synonymous_variant		rs876285801
ND6	T	T	T	T	T	T	T	C	C	C	14309	gtA	gtG	synonymous_variant
ND6	T	C	C	C	C	C	C	T	T	T	14315	ggA	ggG	synonymous_variant
ND6	G	G	G	G	G	G	G	A	A	A	14321	ggC	ggT	synonymous_variant
ND6	T	T	T	T	T	T	T	C	C	C	14348	ttA	ttG	synonymous_variant
ND6	C	C	C	C	C	C	C	T	T	T	14387	gtG	gtA	synonymous_variant
ND6	A	A	A	A	A	A	A	G	G	G	14390	ttT	ttC	synonymous_variant
ND6	T	T	T	T	T	T	T	A	A	A	14396	atA	atT	missense_variant	M/I	rs3423635798	tolerated(0.73)
ND6	G	G	G	G	G	G	G	A	A	A	14402	ttC	ttT	synonymous_variant		rs3423635788
ND6	A	A	A	A	A	A	A	G	G	G	14405	atT	atC	synonymous_variant
ND6	G	A	A	A	A	A	A	A	A	A	14411	agC	agT	synonymous_variant		rs110546891
ND6	G	A	A	A	A	A	A	A	A	A	14416	Cta	Tta	synonymous_variant		rs109510422
CYTB	C	C	C	C	C	C	C	T	T	T	14522	aaC	aaT	synonymous_variant
CYTB	G	G	G	G	G	G	G	A	A	A	14531	aaG	aaA	synonymous_variant
CYTB	C	C	C	C	C	C	C	T	T	T	14537	caC	caT	synonymous_variant
CYTB	C	C	C	C	C	C	C	T	T	T	14558	aaC	aaT	synonymous_variant
CYTB	T	T	T	T	T	T	T	C	C	C	14561	aaT	aaC	synonymous_variant
CYTB	C	C	C	C	C	C	C	T	T	T	14570	atC	atT	synonymous_variant
CYTB	C	C	C	C	C	C	C	T	T	T	14582	gcC	gcT	synonymous_variant
CYTB	A	A	A	A	A	A	A	G	G	G	14603	tgA	tgG	synonymous_variant
CYTB	A	G	G	G	G	G	G	A	A	A	14606	tgA	tgG	synonymous_variant		rs81184773
CYTB	T	T	T	T	T	T	T	C	C	C	14609	aaT	aaC	synonymous_variant
CYTB	T	T	T	T	T	T	T	C	C	C	14615	ggT	ggC	synonymous_variant
CYTB	G	G	G	G	G	G	G	A	A	A	14624	ctG	ctA	synonymous_variant
CYTB	A	A	A	A	A	A	A	G	G	G	14628	Atc	Gtc	missense_variant	I/V		tolerated_low_confidence(0.66)
CYTB	C	C	C	C	C	C	C	A	A	A	14630	atC	atA	missense_variant	I/M		tolerated_low_confidence(0.2)
CYTB	C	C	C	C	C	C	C	T	T	T	14634	Cta	Tta	synonymous_variant
CYTB	C	C	C	C	C	C	C	T	T	T	14687	gaC	gaT	synonymous_variant
CYTB	T	T	T	T	T	T	T	C	C	C	14708	tcT	tcC	synonymous_variant		rs3423635805
CYTB	T	T	T	T	T	T	T	C	C	C	14711	gtT	gtC	synonymous_variant		rs3423580788
CYTB	A	A	A	A	A	A	A	G	G	G	14712	Acc	Gcc	missense_variant	T/A	rs1117483856	tolerated_low_confidence(0.27)
CYTB	C	C	C	C	C	C	C	T	T	T	14747	atC	atT	synonymous_variant		rs81184775
CYTB	G	G	G	G	G	G	G	A	A	A	14780	atG	atA	synonymous_variant		rs3423602334
CYTB	T	T	T	T	T	T	T	C	C	C	14783	ttT	ttC	synonymous_variant		rs3423635807
CYTB	A	A	A	A	A	A	A	G	G	G	14813	cgA	cgG	synonymous_variant
CYTB	T	T	T	T	T	T	T	C	C	C	14817	Tta	Cta	synonymous_variant
CYTB	C	T	T	T	T	T	T	C	C	C	14825	taC	taT	synonymous_variant		rs81184776
CYTB	T	T	T	T	T	T	T	C	C	C	14837	acT	acC	synonymous_variant
CYTB	T	T	T	T	T	T	T	C	C	C	14840	ttT	ttC	synonymous_variant		rs876264889
CYTB	T	C	C	C	C	C	C	T	T	T	14858	atT	atC	synonymous_variant		rs110507863
CYTB	G	G	G	G	G	G	G	A	A	A	14873	ctG	ctA	synonymous_variant		rs109509815
CYTB	C	C	C	C	C	C	C	T	T	T	14876	ctC	ctT	synonymous_variant
CYTB	T	C	C	C	C	C	C	C	C	C	14897	ttT	ttC	synonymous_variant		rs81184777
CYTB	C	C	C	C	C	C	C	A	A	A	14909	gtC	gtA	synonymous_variant		rs3422992259
CYTB	C	C	C	C	C	C	C	T	T	T	14933	ttC	ttT	synonymous_variant
CYTB	A	A	A	A	A	A	A	G	G	G	14939	ggA	ggG	synonymous_variant		rs3423580787
CYTB	C	C	C	C	C	C	C	T	T	T	14951	atC	atT	synonymous_variant		rs3423624969
CYTB	T	T	T	T	T	T	T	C	C	C	14961	Tta	Cta	synonymous_variant		rs3423634744
CYTB	A	A	A	A	A	A	A	G	G	G	15002	tgA	tgG	synonymous_variant
CYTB	C	C	C	C	C	C	C	T	T	T	15005	atC	atT	synonymous_variant
CYTB	C	C	C	C	C	C	C	T	T	T	15011	ggC	ggT	synonymous_variant
CYTB	A	A	A	A	A	A	A	G	G	G	15014	ggA	ggG	synonymous_variant
CYTB	T	T	T	T	T	T	T	C	C	C	15038	ctT	ctC	synonymous_variant
CYTB	T	T	T	T	T	T	T	C	C	C	15059	caT	caC	synonymous_variant
CYTB	T	T	T	T	T	T	T	C	C	C	15068	ctT	ctC	synonymous_variant
CYTB	C	C	C	C	C	C	C	T	T	T	15077	atC	atT	synonymous_variant
CYTB	C	C	C	C	C	C	C	T	T	T	15080	atC	atT	synonymous_variant
CYTB	T	T	T	T	T	T	T	C	C	C	15082	aTa	aCa	missense_variant	M/T	rs876035477	tolerated_low_confidence(0.84)
CYTB	C	T	T	T	T	T	T	C	C	C	15105	Cta	Tta	synonymous_variant		rs81184778
CYTB	C	T	T	T	T	T	T	T	T	T	15134	aaC	aaT	synonymous_variant		rs81184779
CYTB	T	C	C	C	C	C	C	C	C	C	15146	atT	atC	synonymous_variant
CYTB	T	T	T	T	T	T	T	C	C	C	15157	gTa	gCa	missense_variant	V/A	rs876490613	tolerated_low_confidence(0.58)
CYTB	C	C	C	C	C	C	C	T	T	T	15167	atC	atT	synonymous_variant
CYTB	C	C	C	C	C	C	C	T	T	T	15173	ttC	ttT	synonymous_variant
CYTB	G	G	G	G	G	G	G	A	A	A	15194	aaG	aaA	synonymous_variant
CYTB	G	G	G	G	G	G	G	A	A	A	15206	ggG	ggA	synonymous_variant		rs3423622569
CYTB	C	C	C	C	C	C	C	T	T	T	15210	Ctc	Ttc	missense_variant	L/F		tolerated_low_confidence(0.21)
CYTB	C	C	C	C	C	C	C	A	A	A	15212	ctC	ctA	synonymous_variant
CYTB	T	T	T	T	T	T	T	C	C	C	15227	gcT	gcC	synonymous_variant
CYTB	A	A	A	A	A	A	A	T	T	T	15236	ctA	ctT	synonymous_variant
CYTB	A	A	A	A	A	A	A	G	G	G	15239	ctA	ctG	synonymous_variant		rs876134373
CYTB	G	G	G	G	G	G	G	A	A	A	15249	Gca	Aca	missense_variant	A/T	rs1114411300	tolerated_low_confidence(0.22)
CYTB	T	T	T	T	T	T	T	C	C	C	15275	gaT	gaC	synonymous_variant
CYTB	A	G	G	G	G	G	G	A	A	A	15287	ccA	ccG	synonymous_variant		rs81184781
CYTB	C	C	C	C	C	C	C	A	A	A	15290	gcC	gcA	synonymous_variant
CYTB	C	T	T	T	T	T	T	T	T	T	15308	ccC	ccT	synonymous_variant		rs81184782
CYTB	T	T	T	T	T	T	T	C	C	C	15311	ccT	ccC	synonymous_variant		rs3423648578
CYTB	G	A	A	A	A	A	A	A	A	A	15326	gaG	gaA	synonymous_variant		rs109711944
CYTB	C	C	C	C	C	C	C	T	T	T	15353	atC	atT	synonymous_variant
CYTB	C	C	C	C	C	C	C	T	T	T	15371	aaC	aaT	synonymous_variant		rs876357118
CYTB	A	A	A	A	A	A	A	G	G	G	15386	gtA	gtG	synonymous_variant
CYTB	C	C	C	C	C	C	C	T	T	T	15398	gcC	gcT	synonymous_variant
CYTB	T	T	T	T	T	T	T	C	C	C	15413	atT	atC	synonymous_variant
CYTB	T	T	T	T	T	T	T	C	C	C	15419	gcT	gcC	synonymous_variant
CYTB	A	A	A	A	A	A	A	T	T	T	15422	ctA	ctT	synonymous_variant
CYTB	C	C	C	C	C	C	C	T	T	T	15425	atC	atT	synonymous_variant
CYTB	A	A	A	A	A	A	A	G	G	G	15434	ctA	ctG	synonymous_variant
CYTB	C	C	C	C	C	C	C	T	T	T	15440	acC	acT	synonymous_variant
CYTB	A	A	A	A	A	A	A	C	C	C	15461	atA	atC	missense_variant	M/I		tolerated_low_confidence(0.11)
CYTB	G	G	G	G	G	G	G	A	A	A	15492	Gcc	Acc	missense_variant	A/T	rs1114506812	tolerated_low_confidence(0.15)
CYTB	C	C	C	C	C	C	C	T	T	T	15494	gcC	gcT	synonymous_variant
CYTB	T	C	C	C	C	C	C	C	C	C	15510	Ttg	Ctg	synonymous_variant		rs109345778
CYTB	G	G	G	G	G	G	G	A	A	A	15512	ttG	ttA	synonymous_variant
CYTB	T	T	T	T	T	T	T	C	C	C	15527	atT	atC	synonymous_variant
CYTB	T	T	T	T	T	T	T	C	C	C	15554	taT	taC	synonymous_variant
CYTB	C	C	C	C	C	C	C	T	T	T	15557	atC	atT	synonymous_variant
CYTB	C	C	C	C	C	C	C	T	T	T	15559	aCc	aTc	missense_variant	T/I		tolerated_low_confidence(1)
CYTB	C	T	T	T	T	T	T	T	T	T	15563	atC	atT	synonymous_variant
CYTB	G	A	A	A	A	A	A	A	A	A	15579	Gtc	Atc	missense_variant	V/I	rs110964173	tolerated_low_confidence(1)
CYTB	C	C	C	C	C	C	C	T	T	T	15581	gtC	gtT	synonymous_variant
CYTB	C	C	C	C	C	C	C	A	A	A	15582	Cta	Ata	missense_variant	L/M		tolerated_low_confidence(0.09)
CYTB	T	T	T	T	T	T	T	C	C	C	15590	ttT	ttC	synonymous_variant
CYTB	C	T	T	T	T	T	T	T	T	T	15593	ctC	ctT	synonymous_variant		rs110841465
CYTB	G	A	A	A	A	A	A	A	A	A	15605	gtG	gtA	synonymous_variant		rs110862909
CYTB	G	A	A	A	A	A	A	A	A	A	15617	acG	acA	synonymous_variant		rs110738284
CYTB	A	G	G	G	G	G	G	A	A	A	15627	Atc	Gtc	missense_variant	I/V	rs109063287	tolerated_low_confidence(0.12)
CYTB	C	T	T	T	T	T	T	T	T	T	15629	atC	atT	synonymous_variant		rs109294582
CYTB	T	T	T	T	T	T	T	C	C	C	15639	Tta	Cta	synonymous_variant
noncoding regions
Dloop	G	A	A	A	A	A	A	A	A	A	8
Dloop	T	C	C	C	C	C	C	C	C	C	106
Dloop	A	A	A	A	A	A	A	G	G	G	163					rs452052640
Dloop	A	G	G	G	G	G	G	A	A	A	166
Dloop	G	G	G	G	G	G	G	C	C	C	172
Dloop	A	G	G	G	G	G	G	A	A	A	173
Dloop	T	T	T	T	T	T	T	-	-	-	176
Dloop	C	C	C	C	C	C	C	T	T	T	179
Dloop	C	C	C	C	C	C	C	T	T	T	190					rs109969783
Dloop	T	C	C	C	C	C	C	T	T	T	206
Dloop	T	T	T	T	T	T	T	C	C	C	222					rs110447336
Dloop	A	A	A	A	T	T	T	C	C	C	225
Dloop	T	T	T	T	T	T	T	A	A	A	226
Dloop	A	A	A	A	A	A	A	T	T	T	227
Dloop	T	C	C	C	C	C	C	A	A	A	232					rs109134814
Dloop	T	C	C	C	C	C	C	T	T	T	233					rs109200764
Dloop	C	T	T	T	T	T	T	T	T	T	248					rs81184737
Dloop	T	C	C	C	C	C	C	T	T	T	249					rs81184738
Dloop	C	C	C	C	C	C	C	T	T	T	255
Dloop	C	C	C	C	C	C	C	T	T	T	268
Dloop	A	A	A	A	A	A	A	T	T	T	279					rs1114469865
Dloop	T	T	T	T	T	T	T	A	A	A	292
Dloop	T	C	C	C	C	C	C	C	C	C	296					rs110934597
Dloop	G	A	A	A	A	A	A	A	A	A	300					rs110456404
Dloop	T	T	T	T	T	T	T	A	A	A	315
Dloop	A	A	A	A	A	A	A	T	T	T	327
Dloop	C	C	C	C	C	C	C	T	T	T	329
Dloop	A	A	A	A	C	A	A	A	A	A	349
Dloop	G	GCC	GCC	--C	G--	G-C	G--	GCC	GCC	GCC	351					rs876656970; rs109613399
tRNA-Phe; ENSBTAG00000043548	C	C	C	C	C	C	C	T	T	T	379					rs876231255
tRNA-Phe; ENSBTAG00000043548	C	C	C	C	C	C	C	T	T	T	380
tRNA-Phe; ENSBTAG00000043548	A	A	A	A	A	A	A	G	G	G	418
s-rRNA; ENSBTAG00000043567	A	G	G	G	G	G	G	G	G	G	518					rs109029768
s-rRNA; ENSBTAG00000043567	C	C	C	C	C	C	C	T	T	T	525					rs135132442
s-rRNA; ENSBTAG00000043567	T	T	T	T	T	T	T	C	C	C	526
s-rRNA; ENSBTAG00000043567	C	C	C	C	C	C	C	T	T	T	553
s-rRNA; ENSBTAG00000043567	T	T	T	T	T	T	T	C	C	C	555					rs132796316
s-rRNA; ENSBTAG00000043567	A	AC	AC	AC	AC	AC	AC	AC	AC	AC	583					rs109756571
s-rRNA; ENSBTAG00000043567	T	T	T	T	T	T	T	C	C	C	649					rs3423632608
s-rRNA; ENSBTAG00000043567	G	G	G	G	G	G	G	A	A	A	709					rs876062312
s-rRNA; ENSBTAG00000043567	C	T	T	T	T	T	T	C	C	C	722					rs110844108
s-rRNA; ENSBTAG00000043567	T	T	T	T	T	T	T	C	C	C	726
s-rRNA; ENSBTAG00000043567	T	C	C	C	C	C	C	C	C	C	737					rs109912590
s-rRNA; ENSBTAG00000043567	C	C	C	C	C	C	C	T	T	T	739
s-rRNA; ENSBTAG00000043567	C	C	C	C	C	C	C	T	T	T	740					rs3423602157
s-rRNA; ENSBTAG00000043567	C	C	C	C	C	C	C	T	T	T	756					rs3423632616
s-rRNA; ENSBTAG00000043567	C	C	C	C	C	C	C	T	T	T	760					rs442585865
s-rRNA; ENSBTAG00000043567	T	C	C	C	C	C	C	T	T	T	761					rs109656853
s-rRNA; ENSBTAG00000043567	A	G	G	G	G	G	G	A	A	A	816					rs110045083
s-rRNA; ENSBTAG00000043567	T	T	T	T	T	T	T	C	C	C	817
s-rRNA; ENSBTAG00000043567	C	C	C	C	C	C	C	T	T	T	824
s-rRNA; ENSBTAG00000043567	C	C	C	C	C	C	C	T	T	T	909					rs3423626433
s-rRNA; ENSBTAG00000043567	T	T	T	T	T	T	T	C	C	C	923					rs876646884
s-rRNA; ENSBTAG00000043567	T	T	T	T	T	T	T	C	C	C	968					rs3423632591
s-rRNA; ENSBTAG00000043567	A	A	A	A	A	A	A	G	G	G	987					rs3423619977
s-rRNA; ENSBTAG00000043567	A	A	A	A	A	A	A	G	G	G	1017					rs876416936
s-rRNA; ENSBTAG00000043567	T	T	T	T	T	T	T	C	C	C	1083					rs3423626457
s-rRNA; ENSBTAG00000043567	C	C	C	C	C	C	C	T	T	T	1087					rs876287272
s-rRNA; ENSBTAG00000043567	A	A	A	A	A	A	A	G	G	G	1126					rs3423619950
s-rRNA; ENSBTAG00000043567	G	G	G	G	G	G	G	A	A	A	1132					rs1114932018
s-rRNA; ENSBTAG00000043567	C	T	T	T	T	T	T	T	T	T	1158
s-rRNA; ENSBTAG00000043567	T	T	T	T	T	T	T	C	C	C	1166					rs876001794
s-rRNA; ENSBTAG00000043567	A	A	A	A	A	A	A	AT	AT	AT	1169
s-rRNA; ENSBTAG00000043567	C	C	C	C	C	C	C	T	T	T	1190
s-rRNA; ENSBTAG00000043567	C	C	C	C	C	C	C	T	T	T	1191					rs876549544
s-rRNA; ENSBTAG00000043567	A	A	A	A	A	A	A	G	G	G	1193					rs3423624857
s-rRNA; ENSBTAG00000043567	A	A	A	A	A	A	A	G	G	G	1226
s-rRNA; ENSBTAG00000043567	G	G	G	G	G	G	G	A	A	A	1296					rs3423602137
s-rRNA; ENSBTAG00000043567	C	C	C	C	C	C	C	T	T	T	1308					rs3423632590
s-rRNA; ENSBTAG00000043567	C	C	C	C	C	C	C	T	T	T	1328					rs3423632614
l-rRNA; ENSBTAG00000043570	G	G	G	G	G	G	G	A	A	A	1457					rs876511933
l-rRNA; ENSBTAG00000043570	C	C	C	C	C	C	C	T	T	T	1459
l-rRNA; ENSBTAG00000043570	G	G	G	G	G	G	G	A	A	A	1470
l-rRNA; ENSBTAG00000043570	C	T	T	T	T	T	T	C	C	C	1474					rs81184739
l-rRNA; ENSBTAG00000043570	C	C	C	C	C	C	C	A	A	A	1476
l-rRNA; ENSBTAG00000043570	C	C	C	C	C	C	C	T	T	T	1480					rs3423620001
l-rRNA; ENSBTAG00000043570	G	G	G	G	G	G	G	A	A	A	1481					rs81184740
l-rRNA; ENSBTAG00000043570	A	A	A	A	A	A	A	T	T	T	1489
l-rRNA; ENSBTAG00000043570	C	T	T	T	T	T	T	C	C	C	1492					rs81184742
l-rRNA; ENSBTAG00000043570	G	A	A	A	A	A	A	A	A	A	1495					rs876184027
l-rRNA; ENSBTAG00000043570	G	G	G	G	G	G	G	A	A	A	1499					rs81184743
l-rRNA; ENSBTAG00000043570	A	A	A	A	A	A	A	AG	AG	AG	1550					rs3423634653
l-rRNA; ENSBTAG00000043570	G	G	G	G	G	G	G	A	A	A	1552					rs876222171
l-rRNA; ENSBTAG00000043570	T	T	T	T	T	T	T	C	C	C	1553
l-rRNA; ENSBTAG00000043570	C	C	C	C	C	C	C	T	T	T	1555
l-rRNA; ENSBTAG00000043570	A	-	-	-	-	-	-	-	-	-	1594					rs876428613
l-rRNA; ENSBTAG00000043570	A	A	A	A	A	A	A	-	-	-	1595					rs876428613
l-rRNA; ENSBTAG00000043570	T	T	T	T	T	T	T	C	C	C	1610					rs876050402
l-rRNA; ENSBTAG00000043570	T	C	C	C	C	C	C	T	T	T	1677					rs81184745
l-rRNA; ENSBTAG00000043570	T	T	T	T	T	T	T	C	C	C	1684					rs3423580821
l-rRNA; ENSBTAG00000043570	G	G	G	G	G	G	G	A	A	A	1694					rs473255080
l-rRNA; ENSBTAG00000043570	C	C	C	C	C	C	C	T	T	T	1716					rs3423635702
l-rRNA; ENSBTAG00000043570	C	C	C	C	C	C	C	T	T	T	1718					rs3423648508
l-rRNA; ENSBTAG00000043570	C	C	C	C	C	C	C	T	T	T	1729					rs1114460144
l-rRNA; ENSBTAG00000043570	A	A	A	A	A	A	A	G	G	G	1822
l-rRNA; ENSBTAG00000043570	A	A	A	A	A	A	A	T	T	T	1823
l-rRNA; ENSBTAG00000043570	A	G	G	G	G	G	G	A	A	A	1824					rs109965787
l-rRNA; ENSBTAG00000043570	A	A	A	A	A	A	A	T	T	T	1833					rs438682095
l-rRNA; ENSBTAG00000043570	C	C	C	C	C	C	C	CA	CA	CA	1853
l-rRNA; ENSBTAG00000043570	T	A	A	A	A	A	A	T	T	T	1860					rs109563594
l-rRNA; ENSBTAG00000043570	A	A	A	A	A	A	A	G	G	G	1867
l-rRNA; ENSBTAG00000043570	C	T	T	T	T	T	T	T	T	T	1869					rs110273938
l-rRNA; ENSBTAG00000043570	C	C	C	C	C	C	C	T	T	T	1871					rs876006040
l-rRNA; ENSBTAG00000043570	G	G	G	G	G	G	G	A	A	A	1879
l-rRNA; ENSBTAG00000043570	T	T	T	T	T	T	T	C	C	C	1948					rs876448242
l-rRNA; ENSBTAG00000043570	T	T	T	T	T	T	T	C	C	C	1981					rs3423635710
l-rRNA; ENSBTAG00000043570	A	A	A	A	A	A	A	G	G	G	1987					rs3423624825
l-rRNA; ENSBTAG00000043570	T	C	C	C	C	C	C	C	C	C	2016					rs111027637
l-rRNA; ENSBTAG00000043570	T	T	T	T	T	T	T	C	C	C	2021
l-rRNA; ENSBTAG00000043570	T	T	T	T	T	T	T	C	C	C	2026					rs3423623965
l-rRNA; ENSBTAG00000043570	C	C	C	C	C	C	C	T	T	T	2031
l-rRNA; ENSBTAG00000043570	A	A	A	A	A	A	A	G	G	G	2037
l-rRNA; ENSBTAG00000043570	G	G	G	G	G	G	G	A	A	A	2039					rs3423551954
l-rRNA; ENSBTAG00000043570	A	A	A	A	A	A	A	T	T	T	2077
l-rRNA; ENSBTAG00000043570	C	C	C	C	C	C	C	T	T	T	2087					rs3423659070
l-rRNA; ENSBTAG00000043570	A	A	A	A	A	A	A	G	G	G	2098
l-rRNA; ENSBTAG00000043570	T	C	C	C	C	C	C	T	T	T	2099					rs109818533
l-rRNA; ENSBTAG00000043570	A	A	A	A	A	A	A	G	G	G	2116					rs3423619986
l-rRNA; ENSBTAG00000043570	T	T	T	T	T	T	T	C	C	C	2117					rs3423622572
l-rRNA; ENSBTAG00000043570	G	G	G	G	G	G	G	A	A	A	2145					rs110031457
l-rRNA; ENSBTAG00000043570	C	C	C	C	C	C	C	T	T	T	2165					rs3423594113
l-rRNA; ENSBTAG00000043570	T	T	T	T	T	T	T	C	C	C	2172					rs3423619971
l-rRNA; ENSBTAG00000043570	C	C	C	C	C	C	C	T	T	T	2173
l-rRNA; ENSBTAG00000043570	T	T	T	T	T	T	T	C	C	C	2185					rs3423622578
l-rRNA; ENSBTAG00000043570	G	G	G	G	G	G	G	A	A	A	2206					rs3423623944
l-rRNA; ENSBTAG00000043570	T	T	T	T	T	T	T	C	C	C	2208
l-rRNA; ENSBTAG00000043570	C	C	C	C	C	C	C	T	T	T	2220					rs3423626202
l-rRNA; ENSBTAG00000043570	T	T	T	T	T	T	T	C	C	C	2318					rs3423635686
l-rRNA; ENSBTAG00000043570	T	T	T	T	T	T	T	C	C	C	2335					rs876317480
l-rRNA; ENSBTAG00000043570	G	G	G	G	G	G	G	A	A	A	2434					rs876305203
l-rRNA; ENSBTAG00000043570	C	C	C	C	C	C	C	T	T	T	2504
l-rRNA; ENSBTAG00000043570	G	G	G	G	G	G	G	A	A	A	2553					rs876128646
l-rRNA; ENSBTAG00000043570	G	A	A	A	A	A	A	A	A	A	2558					rs109609049
l-rRNA; ENSBTAG00000043570	A	A	A	A	A	A	A	G	G	G	2570
l-rRNA; ENSBTAG00000043570	A	G	G	G	G	G	G	A	A	A	2575					rs110901021
l-rRNA; ENSBTAG00000043570	T	T	T	T	T	T	T	C	C	C	2576					rs3423594257
l-rRNA; ENSBTAG00000043570	T	C	C	C	C	C	C	T	T	T	2634
l-rRNA; ENSBTAG00000043570	G	G	G	G	G	G	G	A	A	A	2642					rs876635626
l-rRNA; ENSBTAG00000043570	C	C	C	C	C	C	C	T	T	T	2700					rs450400856
l-rRNA; ENSBTAG00000043570	C	C	C	C	C	C	C	T	T	T	2748					rs3423602129
l-rRNA; ENSBTAG00000043570	T	T	T	T	T	T	T	C	C	C	2877					rs3423594247
l-rRNA; ENSBTAG00000043570	C	T	T	T	T	T	T	T	T	T	2953					rs110856479
l-rRNA; ENSBTAG00000043570	G	G	G	G	G	G	G	A	A	A	2965
l-rRNA; ENSBTAG00000043570	T	C	C	C	C	C	C	C	C	C	2977					rs3423084898
l-rRNA; ENSBTAG00000043570	A	G	G	G	G	G	G	G	G	G	2979					rs109025388
l-rRNA; ENSBTAG00000043570	A	A	A	A	A	A	A	G	G	G	2981
l-rRNA; ENSBTAG00000043570	C	T	T	T	T	T	T	T	T	T	2988
l-rRNA; ENSBTAG00000043570	T	C	C	C	C	C	C	T	T	T	2989
l-rRNA; ENSBTAG00000043570	G	A	A	A	A	A	A	A	A	A	2990
tRNA-Leu; ENSBTAG00000043555	A	A	A	A	A	A	A	G	G	G	3051					rs110707171
tRNA-Leu; ENSBTAG00000043555	T	C	C	C	C	C	C	C	C	C	3071					rs110631234
tRNA-Ile; ENSBTAG00000043575	C	C	C	C	C	C	C	A	A	A	4071
tRNA-Ile; ENSBTAG00000043575	C	C	C	C	C	C	C	T	T	T	4108
tRNA-Gln; ENSBTAG00000043565	C	C	C	C	C	C	C	T	T	T	4129					rs3423634640
tRNA-Gln; ENSBTAG00000043565	C	C	C	C	C	C	C	T	T	T	4139					rs3423626216
tRNA-Gln; ENSBTAG00000043565	T	T	T	T	T	T	T	C	C	C	4168					rs3423648529
tRNA-Met; ENSBTAG00000043549	T	T	T	T	T	T	T	C	C	C	4248
tRNA-Met; ENSBTAG00000043549	T	T	T	T	T	T	T	C	C	C	4252					rs109420928
tRNA-Asn; ENSBTAG00000043573	C	C	C	C	C	C	C	T	T	T	5493					rs1117818759
tRNA-Asn; ENSBTAG00000043573	G	G	G	G	G	G	G	A	A	A	5500					rs876470949
tRNA-Asn; ENSBTAG00000043573	C	T	T	T	T	T	T	T	T	T	5501					rs109161612
tRNA-Asn; ENSBTAG00000043573	A	A	A	A	A	A	A	AT	AT	AT	5504
tRNA-Asn; ENSBTAG00000043573	T	T	T	T	T	T	T	A	A	A	5506
tRNA	C	T	T	T	T	T	T	C	C	C	5531					rs110529749
tRNA-Cys; ENSBTAG00000043557	T	T	T	T	T	T	T	C	C	C	5604					rs876130580
tRNA-Cys; ENSBTAG00000043557	G	A	A	A	A	A	A	A	A	A	5614					rs110380960
tRNA-Tyr; ENSBTAG00000043580	A	A	A	A	A	A	A	G	G	G	5631
tRNA-Tyr; ENSBTAG00000043580	G	G	G	G	G	G	G	A	A	A	5670					rs3423602144
tRNA-Asp; ENSBTAG00000043574	C	T	T	T	T	T	T	C	C	C	7304
tRNA-Asp; ENSBTAG00000043574	T	C	C	C	C	C	C	C	C	C	7330					rs110300039
tRNA-Asp; ENSBTAG00000043574	A	G	G	G	G	G	G	A	A	A	7356
tRNA-Asp; ENSBTAG00000043574	G	A	A	A	A	A	A	A	A	A	7358					rs3423089625
tRNA-Asp; ENSBTAG00000043574	T	T	T	T	T	T	T	C	C	C	7359
tRNA-Asp; ENSBTAG00000043574	C	T	T	T	T	T	T	C	C	C	7361
tRNA-Asp; ENSBTAG00000043574	A	A	A	A	A	A	A	G	G	G	7367
tRNA-Lys; ENSBTAG00000043576	C	C	C	C	C	C	C	A	A	A	8109					rs133579413
tRNA-Lys; ENSBTAG00000043576	A	A	A	A	A	A	A	G	G	G	8110
tRNA-Lys; ENSBTAG00000043576	A	A	A	A	A	A	A	G	G	G	8114
tRNA-Lys; ENSBTAG00000043576	G	G	G	G	G	G	G	A	A	A	8123
tRNA-Gly; ENSBTAG00000043554	T	C	C	C	C	C	C	T	T	T	9767					rs109841806
tRNA-Gly; ENSBTAG00000043554	C	C	C	C	C	C	C	T	T	T	9770
tRNA-Gly; ENSBTAG00000043554	T	T	T	T	T	T	T	C	C	C	9771
tRNA-Gly; ENSBTAG00000043554	T	T	T	T	T	T	T	C	C	C	9806
tRNA-Gly; ENSBTAG00000043554	T	T	T	T	T	T	T	C	C	C	9809
tRNA-Arg; ENSBTAG00000043552	A	A	A	A	A	A	A	G	G	G	10216
tRNA-Ser; ENSBTAG00000043551	T	T	T	T	T	T	T	C	C	C	12016					rs109938610
tRNA-Ser; ENSBTAG00000043551	C	C	C	C	C	C	C	T	T	T	12017
tRNA-Ser; ENSBTAG00000043551	T	T	T	T	T	T	T	C	C	C	12021
tRNA-Ser; ENSBTAG00000043551	C	C	C	C	C	C	C	T	T	T	12035
tRNA-Leu; ENSBTAG00000043566	T	T	T	T	T	T	T	-	-	-	12056
tRNA-Leu; ENSBTAG00000043566	T	T	T	T	T	T	T	C	C	C	12058					rs876568355
tRNA-Leu; ENSBTAG00000043566	A	A	A	A	A	A	A	G	G	G	12079
tRNA-Glu; ENSBTAG00000043583	T	T	T	T	T	T	T	C	C	C	14468					rs1117915832
tRNA-Glu; ENSBTAG00000043583	C	T	T	T	T	T	T	C	C	C	14503					rs110245056
Dloop	G	G	G	G	G	G	G	A	A	A	15656
Dloop; tRNA-Thr; ENSBTAG00000043572	T	T	T	T	T	T	T	C	C	C	15678					rs876461552
Dloop; tRNA-Thr; ENSBTAG00000043572	G	G	G	G	G	G	G	A	A	A	15698
Dloop; tRNA-Thr; ENSBTAG00000043572	T	T	T	T	T	T	T	C	C	C	15711
Dloop; tRNA-Pro; ENSBTAG00000043582	G	G	G	G	G	G	G	A	A	A	15740
Dloop; tRNA-Pro; ENSBTAG00000043582	C	T	T	T	T	T	T	C	C	C	15741					rs109011830
Dloop; tRNA-Pro; ENSBTAG00000043582	A	G	G	G	G	G	G	G	G	G	15751					rs109632549
Dloop	A	A	A	A	A	A	A	G	G	G	15795
Dloop	A	G	G	G	G	G	G	G	G	G	15818
Dloop	C	C	C	C	C	C	C	T	T	T	15819
Dloop	T	T	T	T	T	T	T	C	C	C	15829
Dloop	T	T	T	T	T	T	T	C	C	C	15831
Dloop	T	T	T	T	T	T	T	C	C	C	15846
Dloop	C	C	C	C	C	C	C	T	T	T	15847
Dloop	C	C	C	C	C	C	C	T	T	T	15854
Dloop	G	G	G	G	G	G	G	A	A	A	15871
Dloop	A	A	A	A	A	A	A	C	C	C	15873
Dloop	C	C	C	C	C	C	C	T	T	T	15878
Dloop	C	C	C	C	C	C	C	T	T	T	15881
Dloop	T	T	T	T	T	T	T	A	T	A	15915
Dloop	A	A	A	A	A	A	A	A	A	C	15916
Dloop	T	C	C	C	C	C	C	C	C	C	15951					rs109668322
Dloop	C	G	G	G	G	G	G	G	G	G	15953					rs110626325
Dloop	G	A	A	A	A	A	A	A	A	A	15959					rs109225494
Dloop	T	T	T	T	T	T	T	T	T	C	15965					rs3423602333
Dloop	C	C	C	C	C	C	C	T	T	T	15974
Dloop	G	G	G	G	G	G	G	A	A	A	15989
Dloop	A	G	G	G	G	G	G	A	A	A	15994					rs109781033
Dloop	A	A	A	A	A	A	A	C	C	C	15995
Dloop	G	A	A	A	A	A	A	G	G	G	16022					rs109355974
Dloop	C	T	T	T	T	T	T	T	T	T	16042					rs110183125
Dloop	G	G	G	G	G	G	G	A	A	A	16047					rs876364957
Dloop	A	G	G	G	G	G	G	A	A	A	16048
Dloop	C	T	T	T	T	T	T	T	T	T	16049					rs110438654
Dloop	T	T	T	T	T	T	T	C	C	C	16051					rs110508159
Dloop	A	A	A	A	A	A	A	AT	AT	AT	16054
Dloop	G	A	A	A	A	A	A	A	A	A	16057					rs110984021
Dloop	C	T	T	T	T	T	T	T	T	T	16058					rs81184783
Dloop	A	A	A	A	A	A	A	G	G	G	16067
Dloop	A	A	A	A	A	A	A	G	G	G	16073
Dloop	T	C	C	C	C	C	C	A	A	A	16074					rs81184785
Dloop	A	A	A	A	A	A	A	G	G	G	16076
Dloop	G	A	A	A	A	A	A	A	A	A	16082					rs81184786
Dloop	C	T	T	T	T	T	T	T	T	T	16084					rs81184787
Dloop	T	T	T	T	T	T	T	C	C	C	16085					rs81184788
Dloop	A	G	G	G	G	G	G	G	G	G	16093					rs81184791
Dloop	T	T	T	T	T	T	T	C	C	C	16094					rs3423624053
Dloop	G	A	A	A	A	A	A	G	G	G	16102					rs81184792
Dloop	T	C	C	C	C	C	C	C	C	C	16109					rs81184794
Dloop	T	C	C	C	C	C	C	C	C	C	16113					rs81184797
Dloop	T	C	C	C	C	C	C	C	C	C	16116					rs81184798
Dloop	G	A	A	A	A	A	A	A	A	A	16117					rs81184799
Dloop	T	C	C	C	C	C	C	C	C	C	16119					rs81184800
Dloop	G	A	A	A	A	A	A	A	A	A	16121					rs81184801
Dloop	T	C	C	C	C	C	C	C	C	C	16122					rs81184802
Dloop	T	C	C	C	C	C	C	C	C	C	16130					rs81184804
Dloop	T	C	C	C	C	C	C	C	C	C	16137					rs81184805
Dloop	T	C	C	C	C	C	C	C	C	C	16138					rs81184806
Dloop	T	T	T	T	T	T	T	C	C	C	16141					rs81184807
Dloop	A	-	-	-	-	-	-	-	-	-	16143					rs81184808
Dloop	T	C	C	C	C	C	C	C	C	C	16147					rs81184809
Dloop	G	A	A	A	A	A	A	G	G	G	16196					rs109492416
Dloop	G	G	G	G	G	G	G	A	A	A	16200
Dloop	G	GA	GA	GA	GA	GA	GA	GA	GA	GA	16200					rs109070581
Dloop	T	T	T	T	T	T	T	C	C	C	16204
Dloop	C	C	C	C	C	C	C	T	T	T	16205
Dloop	A	A	A	A	A	A	A	G	A	G	16228					rs110956158
Dloop	A	G	G	G	G	G	G	A	G	A	16229					rs110141041
Dloop	C	C	C	C	C	C	C	T	C	T	16232					rs110725421
Dloop	C	T	T	T	T	T	T	T	T	T	16247
Dloop	C	T	T	T	T	T	T	T	T	T	16248
Dloop	A	G	G	G	G	G	G	G	G	G	16300
Dloop	C	T	T	T	T	T	T	T	T	T	16301
