# Supplementary material for: Mitochondrial Introgression With Potential Functional Effects in North American Yak
Source: Ecol Evol. 2025 Oct 18;15(10):e72362. doi: 10.1002/ece3.72362 (PMC12535201; doi:10.1002/ece3.72362)
Supplement: Supplementary file 3 — Table S3: ece372362‐sup‐0003‐TableS3.xlsx. [file ECE3-15-e72362-s003.xlsx]

## Sheet: Sheet1
Supplementary Table 3. ID of NA yak included in the study and their name as represented at https://www.ars.usda.gov/plains-area/clay-center-ne/marc/wgs/artiobov/yak/. Escalade, found on ars.usda.gov was not included due to potential contamination.
Treffer et al. ID	ID on ars.usda.gov
NA B.grunniens 1	Bekka
NA B.grunniens 2	Cher
NA B.grunniens 3	Chewbacca
NA B.grunniens 4	Curly
NA B.grunniens 5	Ebony
NA B.grunniens 7	Gephel
NA B.grunniens 8	Karen
NA B.grunniens 9	Molly*
NA B.grunniens 10	Rooster
NA B.grunniens 11	Roy
NA B.grunniens 12	Snowberry
NA B.grunniens 13	Toroberry
*Donor for ARS_UNL_BGru_maternal_1.0 Mitochondrion MT
